# Supplementary material for: Genomic Analysis and Functional Validation of Bidirectional Promoters in Medaka (Oryzias latipes)
Source: Int J Mol Sci. 2024 Dec 23;25(24):13726. doi: 10.3390/ijms252413726 (PMC11676430; doi:10.3390/ijms252413726)
Supplement: Supplementary file 1 [file ijms-25-13726-s001.zip]

Archive with 1 entries (1 files):
- ijms-3309950-SI.xlsx
