# Supplementary material for: Genomic Analysis and Functional Validation of Bidirectional Promoters in Medaka (Oryzias latipes)
Source: Int J Mol Sci. 2024 Dec 23;25(24):13726. doi: 10.3390/ijms252413726 (PMC11676430; doi:10.3390/ijms252413726)
Supplement: Supplementary file 1 [file ijms-25-13726-s001.zip › ijms-3309950-SI.xlsx]

## Sheet: supplemental table 1
Supplemental Table 1 Divergent Gene Pairs in Medaka (Oryzias latipes) Genome
Divergent gene pair (gene 1 and gene 2)	Gene 1						Gene 2						Intergenic distance (gene2 -gene1)
	seqname	NCBI_ID	Name	start	end	strand	seqname	NCBI_ID	Name	start	end	strand
1	NC_019864.2	101155349	LOC101155349	27829844	27839192	-	NC_019864.2	101155600	spata2l	27838218	27841985	+	-974
2	NC_019863.2	110015172	LOC110015172	27937724	27944074	-	NC_019863.2	101167784	il10	27943104	27945219	+	-970
3	NC_019862.2	101167864	slc9a7	28181231	28213909	-	NC_019862.2	105354005	LOC105354005	28212947	28214169	+	-962
4	NC_019865.2	101159353	agmat	23702872	23713839	-	NC_019865.2	101159587	LOC101159587	23712900	23715407	+	-939
5	NC_019875.2	101159851	glmn	5925511	5936905	-	NC_019875.2	101160099	rpap2	5935967	5945051	+	-938
6	NC_019867.2	101155776	LOC101155776	17522952	17524999	-	NC_019867.2	105354757	LOC105354757	17524068	17532801	+	-931
7	NC_019863.2	101168536	srgap2	28065137	28130753	-	NC_019863.2	101158016	fam72a	28129839	28133800	+	-914
8	NC_019882.2	101168007	ptk2b	1251048	1270187	-	NC_019882.2	105357127	LOC105357127	1269286	1271870	+	-901
9	NC_019859.2	101165034	LOC101165034	27274237	27278165	-	NC_019859.2	110015951	LOC110015951	27277275	27327696	+	-890
10	NC_019866.2	111947817	LOC111947817	21332258	21340350	-	NC_019866.2	110015518	LOC110015518	21339468	21340143	+	-882
11	NC_019863.2	110015107	LOC110015107	9348244	9352621	-	NC_019863.2	101155185	tamm41	9351740	9359513	+	-881
12	NC_019879.2	101159625	tlk1	21918239	21926770	-	NC_019879.2	110017427	LOC110017427	21925897	21926934	+	-873
13	NC_019876.2	101174299	c18h4orf48	18436031	18440674	-	NC_019876.2	101174052	nelfa	18439804	18446506	+	-870
14	NC_019871.2	101165166	LOC101165166	31678144	31693149	-	NC_019871.2	101165413	LOC101165413	31692284	31700724	+	-865
15	NC_019870.2	101168800	LOC101168800	13852910	13855632	-	NC_019870.2	101163098	LOC101163098	13854783	13877555	+	-849
16	NC_019862.2	105354011	LOC105354011	29243059	29246399	-	NC_019862.2	101175639	mob3c	29245559	29251136	+	-840
17	NC_019876.2	101175383	LOC101175383	253346	267656	-	NC_019876.2	105353762	LOC105353762	266821	267221	+	-835
18	NC_019865.2	101158022	klhdc8b	4094632	4236877	-	NC_019865.2	110015327	LOC110015327	4236044	4242356	+	-833
19	NC_019880.2	101168257	nubpl	23704297	23708182	-	NC_019880.2	110017506	LOC110017506	23707352	23707737	+	-830
20	NC_019867.2	101174597	LOC101174597	2209910	2277697	-	NC_019867.2	105354674	LOC105354674	2276876	2321855	+	-821
21	NC_019868.2	101165872	phox2b	134520	137943	-	NC_019868.2	105353696	LOC105353696	137123	149707	+	-820
22	NC_019880.2	101169400	acp7	14119167	14132679	-	NC_019880.2	101169647	LOC101169647	14131864	14134650	+	-815
23	NC_019870.2	101172914	LOC101172914	9039690	9040778	-	NC_019870.2	111948345	LOC111948345	9039964	9044788	+	-814
24	NC_019872.2	101169131	LOC101169131	10531855	10563051	-	NC_019872.2	110016468	trnaw-cca	10562237	10562308	+	-814
25	NC_019860.2	101156720	LOC101156720	17647410	17690220	-	NC_019860.2	101156957	zranb3	17689419	17864638	+	-801
26	NC_019861.2	111947176	LOC111947176	36315697	36319026	-	NC_019861.2	101156074	LOC101156074	36318226	36323486	+	-800
27	NC_019872.2	110016414	LOC110016414	23844771	23846945	-	NC_019872.2	101161573	mat2b	23846147	23850741	+	-798
28	NC_019871.2	101169721	LOC101169721	32683677	32697936	-	NC_019871.2	101170610	cep164	32697140	32718512	+	-796
29	NC_019863.2	101165472	snta1	11937970	11978092	-	NC_019863.2	101168281	cbfa2t2	11977298	12040042	+	-794
30	NC_019868.2	101167129	LOC101167129	27084973	27087795	-	NC_019868.2	101167376	sh3bgrl	27087006	27101853	+	-789
31	NC_019876.2	101156202	ecsit	29026535	29033117	-	NC_019876.2	101156441	eml3	29032331	29074609	+	-786
32	NC_019868.2	101158287	ids	25611667	25625862	-	NC_019868.2	101157306	LOC101157306	25625080	25676089	+	-782
33	NC_019866.2	101167710	LOC101167710	599745	637599	-	NC_019866.2	101171895	LOC101171895	636819	654450	+	-780
34	NC_019874.2	101159978	zadh2	1795044	1798705	-	NC_019874.2	101159732	tshz1	1797929	1831172	+	-776
35	NC_019877.2	101162877	LOC101162877	15597017	15605391	-	NC_019877.2	101162637	g6pc3	15604619	15608264	+	-772
36	NC_019863.2	101160404	LOC101160404	26894927	26896785	-	NC_019863.2	101168702	zc3h10	26896014	26901248	+	-771
37	NC_019861.2	105356242	LOC105356242	4268198	4272568	-	NC_019861.2	101162510	iqgap1	4271802	4305006	+	-766
38	NC_019876.2	101173980	LOC101173980	29946237	29949652	-	NC_019876.2	110014091	LOC110014091	29948902	29961642	+	-750
39	NC_019867.2	101157946	LOC101157946	1669289	1670979	-	NC_019867.2	101170683	LOC101170683	1670230	1692659	+	-749
40	NC_019861.2	101157759	e2f8	6168025	6176128	-	NC_019861.2	110017121	LOC110017121	6175380	6202090	+	-748
41	NC_019866.2	105354508	LOC105354508	3283606	3291641	-	NC_019866.2	101168542	rpl27	3290909	3292693	+	-732
42	NC_019863.2	105357816	LOC105357816	32843969	32847608	-	NC_019863.2	101171463	LOC101171463	32846887	32911967	+	-721
43	NC_019875.2	101161674	rpl37a	17265038	17267818	-	NC_019875.2	101162073	c17h21orf2	17267100	17269718	+	-718
44	NC_019881.2	101161206	LOC101161206	11063131	11162141	-	NC_019881.2	105357109	LOC105357109	11161427	11169315	+	-714
45	NC_019875.2	111949132	LOC111949132	10867630	10868760	-	NC_019875.2	111949113	LOC111949113	10868048	10876833	+	-712
46	NC_019877.2	101162743	nudt13	1032824	1039109	-	NC_019877.2	101162511	rpp30	1038397	1040812	+	-712
47	NC_019878.2	101170378	acbd5	23005282	23010627	-	NC_019878.2	101170628	abi1	23009916	23047066	+	-711
48	NC_019874.2	105355959	LOC105355959	20755100	20760438	-	NC_019874.2	101158228	ino80e	20759728	20763364	+	-710
49	NC_019860.2	111948747	LOC111948747	8466156	8468029	-	NC_019860.2	111948764	LOC111948764	8467324	8484201	+	-705
50	NC_019867.2	101160485	tal2	1963992	1965534	-	NC_019867.2	110015592	LOC110015592	1964830	1972284	+	-704
51	NC_019865.2	101171079	LOC101171079	3789276	3799440	-	NC_019865.2	101170676	gss	3798738	3811132	+	-702
52	NC_019862.2	101171818	plekhb2	3232847	3238467	-	NC_019862.2	101171565	ing5	3237773	3244294	+	-694
53	NC_019869.2	110015912	LOC110015912	15228190	15237403	-	NC_019869.2	101173155	LOC101173155	15236711	15267363	+	-692
54	NC_019877.2	101166995	LOC101166995	9350819	9360539	-	NC_019877.2	101167245	LOC101167245	9359855	9363070	+	-684
55	NC_019866.2	101168214	slc25a19	12996737	13002450	-	NC_019866.2	101167962	mif4gd	13001770	13005257	+	-680
56	NC_019874.2	105355958	LOC105355958	20626737	20627655	-	NC_019874.2	101157483	znf384	20626978	20635532	+	-677
57	NC_019874.2	111948962	LOC111948962	27781485	27784813	-	NC_019874.2	101167899	LOC101167899	27784136	27802867	+	-677
58	NC_019859.2	101160709	LOC101160709	1303605	1310319	-	NC_019859.2	111948208	LOC111948208	1309646	1310510	+	-673
59	NC_019881.2	110017792	LOC110017792	24029187	24030371	-	NC_019881.2	101173672	LOC101173672	24029704	24031430	+	-667
60	NC_019879.2	101175308	LOC101175308	30174441	30179745	-	NC_019879.2	101175554	LOC101175554	30179081	30185653	+	-664
61	NC_019874.2	111948979	LOC111948979	32866541	32869622	-	NC_019874.2	111948978	LOC111948978	32868959	32872333	+	-663
62	NC_019878.2	100301580	nanog	12547927	12549958	-	NC_019878.2	101159051	ipo4	12549296	12562599	+	-662
63	NC_019865.2	101172330	LOC101172330	4428069	4432100	-	NC_019865.2	101172078	LOC101172078	4431440	4435299	+	-660
64	NC_019867.2	101161491	dnajb5	13589607	13597624	-	NC_019867.2	105354736	LOC105354736	13596967	13597915	+	-657
65	NC_019882.2	101169504	LOC101169504	1559695	1568891	-	NC_019882.2	101169751	bub1	1568234	1576865	+	-657
66	NC_019865.2	101175320	LOC101175320	21698773	21712554	-	NC_019865.2	101170760	LOC101170760	21711904	21732808	+	-650
67	NC_019877.2	111946375	LOC111946375	8599736	8718472	-	NC_019877.2	101160359	LOC101160359	8717823	8764693	+	-649
68	NC_019862.2	101173620	spata1	9274821	9281438	-	NC_019862.2	111947358	gng5	9280795	9281883	+	-643
69	NC_019862.2	101155593	mmachc	26563828	26567997	-	NC_019862.2	101155342	LOC101155342	26567362	26572307	+	-635
70	NC_019872.2	105355673	LOC105355673	24056135	24059210	-	NC_019872.2	110016447	trnas-uga	24058587	24058668	+	-623
71	NC_019878.2	101173817	rdh10	16204654	16224482	-	NC_019878.2	105356683	LOC105356683	16223860	16227578	+	-622
72	NC_019880.2	101163863	oip5	1751846	1754033	-	NC_019880.2	111946833	nusap1	1753416	1757813	+	-617
73	NC_019868.2	101159515	LOC101159515	25715748	25723593	-	NC_019868.2	101159757	LOC101159757	25722980	25729380	+	-613
74	NC_019876.2	101159469	eif5a	14455966	14465829	-	NC_019876.2	100049372	ybx2	14465223	14469736	+	-606
75	NC_019867.2	101160293	nudt18	402585	405900	-	NC_019867.2	101160535	sdhaf1	405296	407475	+	-604
76	NC_019877.2	101170961	socs3	13193089	13199955	-	NC_019877.2	101171364	pgs1	13199358	13221364	+	-597
77	NC_019880.2	101174312	trmt61a	21301669	21317109	-	NC_019880.2	101174062	ckb	21316515	21320302	+	-594
78	NC_019859.2	101156627	exosc9	5410717	5416326	-	NC_019859.2	101159642	LOC101159642	5415740	5425288	+	-586
79	NC_019867.2	101165615	mrpl1	33014531	33021413	-	NC_019867.2	101166103	cnot6l	33020836	33043021	+	-577
80	NC_019872.2	101164667	mettl27	8805271	8873439	-	NC_019872.2	101162859	LOC101162859	8872872	8907820	+	-567
81	NC_019872.2	111948653	LOC111948653	16211481	16212622	-	NC_019872.2	111948652	LOC111948652	16212056	16213236	+	-566
82	NC_019869.2	101166972	psmb2	20000790	20011443	-	NC_019869.2	101167219	cdca5	20010878	20012457	+	-565
83	NC_019862.2	101167111	usp1	16395616	16403241	-	NC_019862.2	101167357	kank4	16402678	16483401	+	-563
84	NC_019869.2	111948156	LOC111948156	4748841	4754174	-	NC_019869.2	101165488	LOC101165488	4753613	4794688	+	-561
85	NC_019863.2	101156488	LOC101156488	27812937	27815789	-	NC_019863.2	101156647	LOC101156647	27815243	27835505	+	-546
86	NC_019879.2	101159626	mettl8	21926930	21930886	-	NC_019879.2	101159871	dcaf17	21930340	21937285	+	-546
87	NC_019859.2	101157597	tk1	29051099	29054218	-	NC_019859.2	101157840	afmid	29053683	29062894	+	-535
88	NC_019873.2	110016506	LOC110016506	14171562	14172762	-	NC_019873.2	101172355	LOC101172355	14172235	14258813	+	-527
89	NC_019865.2	105354372	LOC105354372	12728286	12729382	-	NC_019865.2	100049204	hoxc8	12728857	12752391	+	-525
90	NC_019877.2	105356510	LOC105356510	2412441	2418390	-	NC_019877.2	101166421	tomm22	2417866	2420520	+	-524
91	NC_019875.2	101163849	sf3a2	22626366	22630547	-	NC_019875.2	101164096	plekhj1	22630024	22635121	+	-523
92	NC_019865.2	101167186	LOC101167186	30180740	30193319	-	NC_019865.2	105353676	LOC105353676	30192809	30202404	+	-510
93	NC_019866.2	111947771	LOC111947771	14653680	14659470	-	NC_019866.2	111947763	LOC111947763	14658961	14659598	+	-509
94	NC_019875.2	101171150	lrrc42	30984029	30986279	-	NC_019875.2	101170413	yipf1	30985772	30990051	+	-507
95	NC_019879.2	101157655	lrp2	21618414	21674489	-	NC_019879.2	101157406	LOC101157406	21673983	21678860	+	-506
96	NC_019865.2	101173920	mthfr	31440852	31460311	-	NC_019865.2	105353672	LOC105353672	31459807	31462110	+	-504
97	NC_019860.2	110016073	LOC110016073	3730102	3757663	-	NC_019860.2	101174729	LOC101174729	3757165	3811967	+	-498
98	NC_019867.2	101158206	LOC101158206	31525681	31535879	-	NC_019867.2	101175573	LOC101175573	31535381	31555696	+	-498
99	NC_019866.2	101171334	pick1	19581992	19590155	-	NC_019866.2	101174351	LOC101174351	19589664	19594168	+	-491
100	NC_019875.2	101156043	snap47	28041359	28048058	-	NC_019875.2	101156282	jmjd4	28047567	28050005	+	-491
101	NC_019876.2	101164755	LOC101164755	15061497	15072560	-	NC_019876.2	101165007	LOC101165007	15072070	15089502	+	-490
102	NC_019878.2	111946611	LOC111946611	2509746	2510895	-	NC_019878.2	105356645	LOC105356645	2510406	2577139	+	-489
103	NC_019859.2	101173766	LOC101173766	10116561	10120452	-	NC_019859.2	101173365	pld6	10119971	10124145	+	-481
104	NC_019868.2	101173617	LOC101173617	4272013	4279197	-	NC_019868.2	101173848	hars	4278717	4288410	+	-480
105	NC_019874.2	101168569	rrp15	7621598	7631972	-	NC_019874.2	101157180	chsy1	7631498	7633391	+	-474
106	NC_019877.2	105358720	LOC105358720	7265974	7273843	-	NC_019877.2	105358820	LOC105358820	7273371	7277705	+	-472
107	NC_019861.2	101171816	LOC101171816	22303397	22306385	-	NC_019861.2	101172230	emc8	22305918	22309114	+	-467
108	NC_019871.2	101157312	rps25	25440466	25443240	-	NC_019871.2	101157075	trappc4	25442774	25445811	+	-466
109	NC_019866.2	110015539	LOC110015539	25188972	25195411	-	NC_019866.2	101158281	clpp	25194949	25199282	+	-462
110	NC_019860.2	101169670	LOC101169670	18334856	18344991	-	NC_019860.2	101157925	cfap221	18344533	18390645	+	-458
111	NC_019860.2	101166697	nudt15	17386769	17389275	-	NC_019860.2	111948829	LOC111948829	17388821	17393577	+	-454
112	NC_019865.2	101155350	LOC101155350	18197627	18200928	-	NC_019865.2	101174832	taf4	18200474	18218141	+	-454
113	NC_019873.2	101173807	mea1	12881430	12883220	-	NC_019873.2	101174045	lrrc73	12882778	12889179	+	-442
114	NC_019862.2	111947376	LOC111947376	19844832	19872020	-	NC_019862.2	105353962	LOC105353962	19871582	19872091	+	-438
115	NC_019875.2	101162319	LOC101162319	17278807	17282337	-	NC_019875.2	110016868	LOC110016868	17281899	17282343	+	-438
116	NC_019871.2	101166568	pih1d2	11410366	11418793	-	NC_019871.2	110016200	LOC110016200	11418366	11423309	+	-427
117	NC_019859.2	101161463	sart1	19934082	19937330	-	NC_019859.2	101157035	pcm1	19936918	19960204	+	-412
118	NC_019873.2	101172016	fam160b1	29061804	29071370	-	NC_019873.2	101172270	ablim1	29070958	29110701	+	-412
119	NC_019880.2	101172618	ccdc32	11792304	11794627	-	NC_019880.2	101172859	LOC101172859	11794219	11798683	+	-408
120	NC_019862.2	101161301	LOC101161301	6809212	6842591	-	NC_019862.2	100125460	LOC100125460	6842186	6858541	+	-405
121	NC_019874.2	101169184	pmvk	32753219	32754932	-	NC_019874.2	101168931	decr1	32754529	32763607	+	-403
122	NC_019878.2	101168902	LOC101168902	22513024	22518676	-	NC_019878.2	101167252	LOC101167252	22518278	22524562	+	-398
123	NC_019859.2	101165127	LOC101165127	22421837	22430860	-	NC_019859.2	105354424	LOC105354424	22430464	22439838	+	-396
124	NC_019880.2	101174385	LOC101174385	6727910	6730465	-	NC_019880.2	105356900	LOC105356900	6730069	6745450	+	-396
125	NC_019874.2	105356017	LOC105356017	26247632	26252597	-	NC_019874.2	101174131	LOC101174131	26252202	26259864	+	-395
126	NC_019859.2	101165697	ints12	15816869	15822669	-	NC_019859.2	101171470	gstcd	15822277	15877765	+	-392
127	NC_019873.2	101154890	setd4	1824535	1837605	-	NC_019873.2	100125494	cbr1	1837213	1844284	+	-392
128	NC_019859.2	101169271	fbxo41	15383660	15430516	-	NC_019859.2	110015156	LOC110015156	15430126	15431027	+	-390
129	NC_019866.2	101167630	LOC101167630	21043255	21047060	-	NC_019866.2	101156499	foxred2	21046675	21055045	+	-385
130	NC_019882.2	111947057	LOC111947057	642931	649790	-	NC_019882.2	111947056	LOC111947056	649407	658084	+	-383
131	NC_019861.2	111947170	LOC111947170	32355696	32358949	-	NC_019861.2	101163560	LOC101163560	32358567	32408699	+	-382
132	NC_019859.2	101170247	LOC101170247	17793538	17803591	-	NC_019859.2	101167423	znf330	17803210	17814733	+	-381
133	NC_019868.2	110015717	LOC110015717	6683445	6686554	-	NC_019868.2	101166561	rab28	6686186	6724018	+	-368
134	NC_019870.2	101154794	lman2l	12408929	12417374	-	NC_019870.2	101160993	mtfp1	12417016	12423802	+	-358
135	NC_019872.2	101167417	gemin5	29389756	29405589	-	NC_019872.2	101172432	mrpl22	29405238	29411771	+	-351
136	NC_019859.2	101158167	cbx4	4880426	4884502	-	NC_019859.2	110016499	LOC110016499	4884154	4884785	+	-348
137	NC_019866.2	101167044	gfer	17935492	17936576	-	NC_019866.2	101167293	drg2	17936234	17945399	+	-342
138	NC_019874.2	101160470	zhx2	1281589	1312083	-	NC_019874.2	110014805	LOC110014805	1311749	1320456	+	-334
139	NC_019869.2	101169468	yars	25781292	25788634	-	NC_019869.2	110015966	LOC110015966	25788311	25793089	+	-323
140	NC_019871.2	111948471	LOC111948471	31194125	31196592	-	NC_019871.2	101156911	LOC101156911	31196269	31205860	+	-323
141	NC_019867.2	101165813	slc15a4	19916885	19955377	-	NC_019867.2	101161063	glt1d1	19955057	19978163	+	-320
142	NC_019864.2	100049394	LOC100049394	16217562	16235615	-	NC_019864.2	105354219	LOC105354219	16235296	16245366	+	-319
143	NC_019876.2	101170547	cyp17a2	551637	562295	-	NC_019876.2	101157090	LOC101157090	561979	564328	+	-316
144	NC_019862.2	101172969	akr1a1	24926273	24934182	-	NC_019862.2	101158012	uhmk1	24933874	24941035	+	-308
145	NC_019871.2	101167470	rasa2	22596012	22638741	-	NC_019871.2	110016246	LOC110016246	22638433	22651724	+	-308
146	NC_019879.2	101157257	LOC101157257	4034544	4046829	-	NC_019879.2	110017430	LOC110017430	4046521	4047047	+	-308
147	NC_019865.2	101175399	klhl17	10179268	10191282	-	NC_019865.2	101162838	noc2l	10190976	10210636	+	-306
148	NC_019882.2	101173831	vipas39	23097388	23111796	-	NC_019882.2	101174068	LOC101174068	23111492	23119402	+	-304
149	NC_019873.2	101169135	clhc1	12272571	12278100	-	NC_019873.2	101164670	rps27a	12277805	12281992	+	-295
150	NC_019874.2	111948911	LOC111948911	32778142	32781896	-	NC_019874.2	101169429	LOC101169429	32781601	32790667	+	-295
151	NC_019869.2	111948248	LOC111948248	28032067	28076619	-	NC_019869.2	101159451	LOC101159451	28076328	28204076	+	-291
152	NC_019871.2	101164827	LOC101164827	969803	974359	-	NC_019871.2	110016170	LOC110016170	974071	978242	+	-288
153	NC_019882.2	101161110	c24h12orf57	5042669	5044391	-	NC_019882.2	101161359	saysd1	5044108	5046391	+	-283
154	NC_019875.2	101175193	blvra	5287354	5299202	-	NC_019875.2	101175595	LOC101175595	5298923	5305363	+	-279
155	NC_019870.2	101172348	nln	4496462	4509731	-	NC_019870.2	101155865	sgtb	4509453	4516974	+	-278
156	NC_019877.2	101157103	ogfod3	1474026	1498385	-	NC_019877.2	101171880	hexdc	1498117	1508713	+	-268
157	NC_019879.2	101165605	bard1	19171134	19195500	-	NC_019879.2	110017456	LOC110017456	19195232	19199520	+	-268
158	NC_019870.2	111948357	LOC111948357	439681	446817	-	NC_019870.2	101159487	rpl17	446550	450077	+	-267
159	NC_019882.2	110017757	LOC110017757	12105300	12107227	-	NC_019882.2	101157585	LOC101157585	12106963	12122505	+	-264
160	NC_019871.2	111948403	LOC111948403	31657004	31657550	-	NC_019871.2	111948402	LOC111948402	31657287	31660196	+	-263
161	NC_019862.2	101167027	cep19	3244247	3245808	-	NC_019862.2	105353873	pigx	3245551	3249900	+	-257
162	NC_019874.2	101172681	LOC101172681	18082013	18085052	-	NC_019874.2	101172357	LOC101172357	18084795	18086588	+	-257
163	NC_019870.2	110014794	LOC110014794	30326136	30327126	-	NC_019870.2	111948293	naif1	30326870	30332812	+	-256
164	NC_019873.2	101166411	gtf3c3	12559745	12570895	-	NC_019873.2	101171770	LOC101171770	12570642	12575322	+	-253
165	NC_019869.2	101164905	LOC101164905	9430217	9442149	-	NC_019869.2	101165156	aste1	9441907	9450211	+	-242
166	NC_019869.2	101161776	LOC101161776	447262	449480	-	NC_019869.2	110013803	LOC110013803	449243	449947	+	-237
167	NC_019868.2	101171677	slc49a3	27762768	27779364	-	NC_019868.2	101171923	pcgf3	27779128	27845090	+	-236
168	NC_019866.2	101155439	rogdi	25311876	25319913	-	NC_019866.2	110015540	LOC110015540	25319681	25331660	+	-232
169	NC_019875.2	111949023	LOC111949023	17772041	17772756	-	NC_019875.2	101163440	homez	17772524	17777189	+	-232
170	NC_019875.2	101169066	LOC101169066	22015175	22029713	-	NC_019875.2	110016890	LOC110016890	22029481	22029950	+	-232
171	NC_019881.2	101172119	zbed4	7333684	7345570	-	NC_019881.2	101162411	brd1	7345338	7368837	+	-232
172	NC_019861.2	101173046	trmt10c	16613172	16615259	-	NC_019861.2	101174817	txnl4b	16615028	16617516	+	-231
173	NC_019863.2	101155188	evc	30641893	30654364	-	NC_019863.2	101155424	evc2	30654139	30676079	+	-225
174	NC_019871.2	101171097	rap2b	12889113	12891534	-	NC_019871.2	105355414	LOC105355414	12891309	12934358	+	-225
175	NC_019861.2	101166614	fam189a1	18457045	18544900	-	NC_019861.2	105356807	LOC105356807	18544678	18546276	+	-222
176	NC_019870.2	110016053	LOC110016053	9373274	9385464	-	NC_019870.2	101174361	snca	9385247	9397813	+	-217
177	NC_019867.2	101161645	c9h2orf68	12331355	12334038	-	NC_019867.2	101161161	usp39	12333823	12339948	+	-215
178	NC_019868.2	101170769	LOC101170769	18388215	18392523	-	NC_019868.2	101171010	nsdhl	18392312	18396333	+	-211
179	NC_019862.2	101168776	usp24	3324450	3354409	-	NC_019862.2	111947337	LOC111947337	3354202	3354568	+	-207
180	NC_019876.2	110015616	LOC110015616	4365628	4367758	-	NC_019876.2	111949235	LOC111949235	4367551	4378294	+	-207
181	NC_019878.2	101169745	LOC101169745	14926360	14937743	-	NC_019878.2	110017282	LOC110017282	14937539	14942833	+	-204
182	NC_019874.2	101156677	LOC101156677	15579470	15587792	-	NC_019874.2	105355974	LOC105355974	15587589	15600699	+	-203
183	NC_019874.2	101170737	popdc3	9420599	9424170	-	NC_019874.2	101159162	rwdd1	9423968	9440033	+	-202
184	NC_019877.2	101159472	ascc1	10995062	10999717	-	NC_019877.2	101159707	anapc16	10999520	11001732	+	-197
185	NC_019874.2	101155959	LOC101155959	29621682	29643088	-	NC_019874.2	110016718	LOC110016718	29642895	29643603	+	-193
186	NC_019867.2	101157223	LOC101157223	18238061	18258127	-	NC_019867.2	101173947	vps33a	18257940	18270286	+	-187
187	NC_019859.2	101163552	LOC101163552	202981	221747	-	NC_019859.2	110014631	LOC110014631	221562	223745	+	-185
188	NC_019862.2	101171235	aasdh	3959957	3968037	-	NC_019862.2	101171480	LOC101171480	3967853	3972863	+	-184
189	NC_019874.2	111948984	LOC111948984	31738519	31740152	-	NC_019874.2	101171360	LOC101171360	31739969	31754081	+	-183
190	NC_019859.2	101162739	mettl26	29740345	29746746	-	NC_019859.2	111948213	LOC111948213	29746571	29748850	+	-175
191	NC_019871.2	101155212	LOC101155212	17917905	17930647	-	NC_019871.2	111948424	LOC111948424	17930473	17932757	+	-174
192	NC_019863.2	101161547	LOC101161547	4852739	4862889	-	NC_019863.2	101161793	LOC101161793	4862717	4867924	+	-172
193	NC_019874.2	101163107	spag1	5938243	5963458	-	NC_019874.2	101164250	rgs22	5963289	5982384	+	-169
194	NC_019874.2	101171609	dcst2	31777450	31790331	-	NC_019874.2	101171861	dcst1	31790162	31807661	+	-169
195	NC_019872.2	101162701	ccdc90b	24133247	24140275	-	NC_019872.2	101162467	alg8	24140114	24147848	+	-161
196	NC_019872.2	111948625	LOC111948625	26649100	26685065	-	NC_019872.2	101175099	LOC101175099	26684904	26693125	+	-161
197	NC_019872.2	105355620	LOC105355620	13532569	13536354	-	NC_019872.2	101168641	LOC101168641	13536195	13544186	+	-159
198	NC_019882.2	110017712	LOC110017712	1344318	1345560	-	NC_019882.2	101168259	batf	1345404	1349746	+	-156
199	NC_019871.2	101165659	LOC101165659	19742763	19750958	-	NC_019871.2	110016232	LOC110016232	19750804	19753357	+	-154
200	NC_019862.2	101168860	gtpbp6	28254819	28260339	-	NC_019862.2	101169102	LOC101169102	28260190	28267550	+	-149
201	NC_019859.2	101163387	polr1e	12630613	12634134	-	NC_019859.2	101168920	LOC101168920	12633989	12639979	+	-145
202	NC_019877.2	101166169	LOC101166169	2362666	2368781	-	NC_019877.2	101163614	LOC101163614	2368636	2386038	+	-145
203	NC_019859.2	101165866	pin1	22492690	22497103	-	NC_019859.2	101169173	ubl5	22496960	22499576	+	-143
204	NC_019879.2	110017400	LOC110017400	16516358	16518220	-	NC_019879.2	100529165	mstn	16518077	16520334	+	-143
205	NC_019869.2	105355032	LOC105355032	4554936	4562438	-	NC_019869.2	101171422	LOC101171422	4562296	4580499	+	-142
206	NC_019869.2	105355048	LOC105355048	6975007	6979939	-	NC_019869.2	111948268	LOC111948268	6979797	6979902	+	-142
207	NC_019881.2	101154995	pex26	17757649	17760364	-	NC_019881.2	101155243	llph	17760224	17762021	+	-140
208	NC_019860.2	111948956	LOC111948956	3957239	3960564	-	NC_019860.2	101175464	LOC101175464	3960425	3981998	+	-139
209	NC_019880.2	101157500	LOC101157500	11798686	11801754	-	NC_019880.2	101173104	rpusd2	11801621	11804284	+	-133
210	NC_019863.2	101168034	ube2r2	17246808	17258030	-	NC_019863.2	101168452	ubap1	17257898	17264085	+	-132
211	NC_019877.2	101174918	lrrc45	23053664	23063385	-	NC_019877.2	105354521	trub1	23063256	23068209	+	-129
212	NC_019865.2	105354334	il17rb	7180035	7191850	-	NC_019865.2	101161152	chdh	7191722	7211209	+	-128
213	NC_019874.2	101155462	LOC101155462	29567014	29579152	-	NC_019874.2	101166416	LOC101166416	29579025	29581940	+	-127
214	NC_019881.2	101155244	mettl25	15903830	15915034	-	NC_019881.2	101155481	LOC101155481	15914907	15931952	+	-127
215	NC_019871.2	101158411	LOC101158411	397220	447548	-	NC_019871.2	101158660	LOC101158660	447424	479426	+	-124
216	NC_019859.2	111948236	LOC111948236	30367857	30370452	-	NC_019859.2	100049390	LOC100049390	30370329	30486625	+	-123
217	NC_019863.2	101156717	tomm6	644218	646943	-	NC_019863.2	101156472	LOC101156472	646821	649532	+	-122
218	NC_019877.2	101173208	LOC101173208	17486103	17518741	-	NC_019877.2	110014867	LOC110014867	17518623	17521279	+	-118
219	NC_019860.2	111948857	LOC111948857	21572	21957	-	NC_019860.2	111948856	LOC111948856	21842	24438	+	-115
220	NC_019881.2	101169514	eps8	23571658	23595804	-	NC_019881.2	101167192	crebl2	23595693	23605763	+	-111
221	NC_019866.2	101160164	LOC101160164	2822301	2830856	-	NC_019866.2	101160410	LOC101160410	2830751	2849602	+	-105
222	NC_019867.2	101157948	sf3a1	18884012	18888933	-	NC_019867.2	101162608	ccdc157	18888828	18893591	+	-105
223	NC_019880.2	101157334	itpk1	12337384	12362836	-	NC_019880.2	101157579	ubr7	12362732	12367446	+	-104
224	NC_019864.2	101163224	LOC101163224	31275965	31283757	-	NC_019864.2	110013812	LOC110013812	31283654	31286123	+	-103
225	NC_019867.2	101175323	LOC101175323	2869227	2888098	-	NC_019867.2	105354676	LOC105354676	2887995	2890599	+	-103
226	NC_019870.2	101165655	LOC101165655	13592026	13592868	-	NC_019870.2	101165408	zmat5	13592768	13596701	+	-100
227	NC_019872.2	101160684	c14h17orf49	23756317	23759234	-	NC_019872.2	101161077	rnasek	23759134	23762768	+	-100
228	NC_019867.2	101172907	LOC101172907	1954603	1958899	-	NC_019867.2	110015593	LOC110015593	1958800	1963880	+	-99
229	NC_019875.2	110016932	LOC110016932	29903246	29906247	-	NC_019875.2	101164006	LOC101164006	29906148	29916303	+	-99
230	NC_019870.2	101174280	bspry	12297044	12303771	-	NC_019870.2	101160254	zmynd19	12303673	12318219	+	-98
231	NC_019863.2	101169685	irf6	2484839	2491813	-	NC_019863.2	110015091	LOC110015091	2491716	2497439	+	-97
232	NC_019860.2	101159491	arl13b	23863507	23867971	-	NC_019860.2	101169771	ggact	23867875	23870163	+	-96
233	NC_019867.2	101158701	LOC101158701	1846503	1851908	-	NC_019867.2	101171918	LOC101171918	1851816	1865932	+	-92
234	NC_019872.2	105355694	LOC105355694	27292078	27305622	-	NC_019872.2	101167226	rabep1	27305530	27340534	+	-92
235	NC_019877.2	101172362	mto1	7556072	7562481	-	NC_019877.2	101175201	LOC101175201	7562390	7575214	+	-91
236	NC_019877.2	101172031	sfxn2	13264577	13277035	-	NC_019877.2	101172287	arl3	13276944	13281361	+	-91
237	NC_019861.2	101160132	vps33b	278939	295130	-	NC_019861.2	101160380	hddc3	295040	298271	+	-90
238	NC_019870.2	105355203	LOC105355203	8527623	8590183	-	NC_019870.2	101169126	LOC101169126	8590094	8601245	+	-89
239	NC_019862.2	101171154	acsbg2	14926603	14943738	-	NC_019862.2	101171401	rfx2	14943650	14973140	+	-88
240	NC_019871.2	111948526	LOC111948526	2536039	2536204	-	NC_019871.2	105355355	LOC105355355	2536117	2543619	+	-87
241	NC_019874.2	101173810	kiaa1143	9746145	9747525	-	NC_019874.2	101174048	LOC101174048	9747438	9749975	+	-87
242	NC_019879.2	101156210	stk39	21538494	21559898	-	NC_019879.2	101156449	cers6	21559812	21575361	+	-86
243	NC_019871.2	101165746	myo7a	4607445	4640957	-	NC_019871.2	111948473	LOC111948473	4640872	4643266	+	-85
244	NC_019874.2	110016711	LOC110016711	28721984	28722763	-	NC_019874.2	101162954	dnase2	28722678	28733068	+	-85
245	NC_019880.2	101169648	LOC101169648	9331140	9382027	-	NC_019880.2	101169893	cnksr1	9381943	9413187	+	-84
246	NC_019876.2	101156773	LOC101156773	5613802	5617615	-	NC_019876.2	110017048	LOC110017048	5617532	5618771	+	-83
247	NC_019881.2	101155244	mettl25	15903830	15915034	-	NC_019881.2	101167836	ccdc59	15914951	15918093	+	-83
248	NC_019870.2	111948392	LOC111948392	14029927	14031792	-	NC_019870.2	101164078	LOC101164078	14031710	14045004	+	-82
249	NC_019861.2	101164134	idh3a	37947729	37957679	-	NC_019861.2	101164382	cib2	37957599	37963960	+	-80
250	NC_019866.2	101164312	LOC101164312	12830080	12851731	-	NC_019866.2	101165806	LOC101165806	12851654	12856526	+	-77
251	NC_019877.2	101158311	eef2k	13147959	13159450	-	NC_019877.2	110017218	LOC110017218	13159373	13161612	+	-77
252	NC_019866.2	101175657	carm1	25163150	25181240	-	NC_019866.2	111947793	LOC111947793	25181165	25184414	+	-75
253	NC_019872.2	101172431	alkbh4	25209260	25211044	-	NC_019872.2	101163993	lrwd1	25210969	25224309	+	-75
254	NC_019876.2	101174380	ino80b	18881341	18885783	-	NC_019876.2	101156284	aadat	18885709	18893065	+	-74
255	NC_019877.2	101172849	LOC101172849	24547076	24551919	-	NC_019877.2	101173095	c19h10orf88	24551845	24564474	+	-74
256	NC_019882.2	101164200	lca5	14056958	14064209	-	NC_019882.2	101170637	sh3bgrl2	14064136	14072162	+	-73
257	NC_019866.2	101174646	utp18	212702	229923	-	NC_019866.2	105358565	LOC105358565	229854	231044	+	-69
258	NC_019881.2	101155893	golt1b	11816092	11823375	-	NC_019881.2	101164117	recql	11823307	11841697	+	-68
259	NC_019864.2	101160477	duox1	15210571	15226704	-	NC_019864.2	101160729	LOC101160729	15226639	15229700	+	-65
260	NC_019869.2	105355037	LOC105355037	5626060	5627057	-	NC_019869.2	101158117	LOC101158117	5626993	5629223	+	-64
261	NC_019882.2	101161112	mdn1	20376036	20432019	-	NC_019882.2	101161361	casp8ap2	20431955	20440653	+	-64
262	NC_019866.2	101155322	LOC101155322	25847988	25851558	-	NC_019866.2	101155082	timm29	25851500	25864481	+	-58
263	NC_019873.2	101167336	LOC101167336	1329381	1335190	-	NC_019873.2	101158334	supt3h	1335132	1348299	+	-58
264	NC_019879.2	101169823	ndufa10	27980647	27987686	-	NC_019879.2	101170061	LOC101170061	27987628	28028477	+	-58
265	NC_019871.2	101165906	LOC101165906	4941927	4946673	-	NC_019871.2	101166153	LOC101166153	4946616	4969630	+	-57
266	NC_019861.2	101164872	LOC101164872	37284212	37298765	-	NC_019861.2	101165129	LOC101165129	37298711	37308281	+	-54
267	NC_019864.2	111947550	parp12	30379554	30387633	-	NC_019864.2	111947551	ccdc113	30387581	30391196	+	-52
268	NC_019866.2	101167540	armc5	3905057	3912646	-	NC_019866.2	101170928	LOC101170928	3912594	3914399	+	-52
269	NC_019866.2	101159918	atp13a1	9070986	9081507	-	NC_019866.2	101160165	LOC101160165	9081455	9083703	+	-52
270	NC_019866.2	110015543	trnaq-cug	19411731	19411802	-	NC_019866.2	110015512	LOC110015512	19411751	19414783	+	-51
271	NC_019872.2	101168888	LOC101168888	20947001	20962677	-	NC_019872.2	101169134	ube2g1	20962626	20974948	+	-51
272	NC_019862.2	101167356	mau2	2222238	2237466	-	NC_019862.2	101167609	LOC101167609	2237417	2245874	+	-49
273	NC_019877.2	101175626	LOC101175626	13896381	13908275	-	NC_019877.2	101158822	rgs9	13908227	13928378	+	-48
274	NC_019868.2	110015771	LOC110015771	20918522	20923152	-	NC_019868.2	101164162	LOC101164162	20923106	21142785	+	-46
275	NC_019882.2	101164524	epha7	20967194	21066495	-	NC_019882.2	110017760	LOC110017760	21066450	21081106	+	-45
276	NC_019873.2	110013725	LOC110013725	30428606	30429124	-	NC_019873.2	100125523	ikzf1	30429080	30443873	+	-44
277	NC_019869.2	101165573	adck5	25061640	25068973	-	NC_019869.2	101165823	ctdp1	25068931	25126218	+	-42
278	NC_019873.2	101167477	LOC101167477	27025647	27027647	-	NC_019873.2	101166982	LOC101166982	27027605	27032680	+	-42
279	NC_019880.2	101166917	fcf1	13547268	13551001	-	NC_019880.2	101168587	arel1	13550960	13561155	+	-41
280	NC_019861.2	101160225	pcnp	14418021	14420366	-	NC_019861.2	101159979	stk16	14420326	14425648	+	-40
281	NC_019874.2	101160020	glrx3	28119605	28121369	-	NC_019874.2	101160263	bag6	28121330	28132286	+	-39
282	NC_019881.2	101158903	casc1	1658702	1666122	-	NC_019881.2	101174791	etfrf1	1666084	1667394	+	-38
283	NC_019878.2	110017298	LOC110017298	7607201	7611924	-	NC_019878.2	101160270	jcad	7611887	7637266	+	-37
284	NC_019865.2	105353661	LOC105353661	29580822	29585048	-	NC_019865.2	101168187	ppdpf	29585012	29587927	+	-36
285	NC_019862.2	101172150	usp13	8990810	9029057	-	NC_019862.2	110014929	LOC110014929	9029022	9029790	+	-35
286	NC_019874.2	101167733	tmem245	17476783	17488109	-	NC_019874.2	105355928	LOC105355928	17488076	17488767	+	-33
287	NC_019881.2	101156544	sult4a1	11908778	11917582	-	NC_019881.2	101164861	LOC101164861	11917549	11984622	+	-33
288	NC_019870.2	101171017	fbxw2	24488475	24499065	-	NC_019870.2	101156666	LOC101156666	24499035	24527622	+	-30
289	NC_019868.2	101171012	tstd2	27746310	27752272	-	NC_019868.2	101171258	ncbp1	27752244	27762777	+	-28
290	NC_019870.2	101173760	LOC101173760	58543	65994	-	NC_019870.2	101173361	LOC101173361	65966	71194	+	-28
291	NC_019873.2	101158047	LOC101158047	15632008	15641441	-	NC_019873.2	101158299	mrpl57	15641413	15644697	+	-28
292	NC_019880.2	101166761	LOC101166761	18442518	18454188	-	NC_019880.2	101166516	metap1	18454160	18473598	+	-28
293	NC_019869.2	101159835	LOC101159835	22466154	22476287	-	NC_019869.2	101159449	otud6b	22476260	22479793	+	-27
294	NC_019881.2	111946906	LOC111946906	23777620	23779508	-	NC_019881.2	101164372	phf21b	23779481	23801950	+	-27
295	NC_019866.2	111947773	LOC111947773	15133728	15136598	-	NC_019866.2	105358482	LOC105358482	15136572	15139688	+	-26
296	NC_019875.2	101171281	LOC101171281	23489748	23494328	-	NC_019875.2	101171526	LOC101171526	23494302	23498541	+	-26
297	NC_019863.2	101174163	ccdc51	32407115	32415742	-	NC_019863.2	110014295	tma7	32415717	32417401	+	-25
298	NC_019872.2	101163022	LOC101163022	16669506	16675792	-	NC_019872.2	101165299	ophn1	16675767	16696887	+	-25
299	NC_019877.2	101165848	LOC101165848	9320828	9324606	-	NC_019877.2	101166089	ccdc189	9324581	9327821	+	-25
300	NC_019859.2	105358811	LOC105358811	165527	181508	-	NC_019859.2	101163304	LOC101163304	181484	195390	+	-24
301	NC_019863.2	101158102	LOC101158102	19966260	19978091	-	NC_019863.2	101161392	zc3h11a	19978067	19989894	+	-24
302	NC_019870.2	101159764	traf2	12276026	12288924	-	NC_019870.2	101160010	coq4	12288900	12294675	+	-24
303	NC_019879.2	110017355	LOC110017355	24153172	24156812	-	NC_019879.2	100049494	anos1	24156788	24220601	+	-24
304	NC_019870.2	101163261	LOC101163261	7761201	7764402	-	NC_019870.2	101163916	surf6	7764379	7768438	+	-23
305	NC_019873.2	101159607	xpo5	21980940	21993827	-	NC_019873.2	101156674	tp53bp2	21993806	22019177	+	-21
306	NC_019861.2	101158754	kif7	21981888	21993529	-	NC_019861.2	110017690	LOC110017690	21993509	21997891	+	-20
307	NC_019874.2	105356044	LOC105356044	29412317	29446292	-	NC_019874.2	101175191	LOC101175191	29446272	29451640	+	-20
308	NC_019859.2	101175541	sh3d19	19163758	19180684	-	NC_019859.2	101154841	fam160a1	19180665	19212384	+	-19
309	NC_019876.2	101169318	rasl11a	21769912	21781693	-	NC_019876.2	110017055	LOC110017055	21781674	21784738	+	-19
310	NC_019879.2	101163370	LOC101163370	26018116	26032185	-	NC_019879.2	101163621	parp9	26032168	26044124	+	-17
311	NC_019861.2	101162586	cdc42se2	25697230	25704915	-	NC_019861.2	101162353	nip7	25704899	25708171	+	-16
312	NC_019873.2	101165912	mzt1	18606623	18609194	-	NC_019873.2	101166576	bora	18609178	18614419	+	-16
313	NC_019873.2	100499408	selu	22133675	22140575	-	NC_019873.2	110016531	LOC110016531	22140559	22145839	+	-16
314	NC_019878.2	110017261	LOC110017261	19668714	19680397	-	NC_019878.2	101159543	dnajb6	19680381	19700880	+	-16
315	NC_019876.2	101163525	tada2b	26803317	26808074	-	NC_019876.2	101156046	ccdc96	26808059	26840156	+	-15
316	NC_019863.2	101155681	LOC101155681	30759302	30762006	-	NC_019863.2	101168363	stx18	30761992	30780992	+	-14
317	NC_019871.2	101159370	ppp1r13l	2973603	3000704	-	NC_019871.2	101156266	opa3	3000690	3003673	+	-14
318	NC_019859.2	101155489	LOC101155489	4480442	4487421	-	NC_019859.2	101154922	anapc11	4487408	4490493	+	-13
319	NC_019869.2	100529187	psmb9-like	15852410	15856124	-	NC_019869.2	111948194	LOC111948194	15856111	15858903	+	-13
320	NC_019878.2	101158563	mettl4	20387221	20399229	-	NC_019878.2	101162718	smchd1	20399216	20432618	+	-13
321	NC_019882.2	101164199	LOC101164199	13005601	13033449	-	NC_019882.2	101159311	rad51ap2	13033436	13043335	+	-13
322	NC_019861.2	101169524	mphosph10	17874385	17882740	-	NC_019861.2	101169277	mcee	17882728	17886384	+	-12
323	NC_019866.2	101159995	LOC101159995	8313830	8349833	-	NC_019866.2	111947746	LOC111947746	8349821	8353149	+	-12
324	NC_019865.2	101155428	kif3b	5036302	5047137	-	NC_019865.2	101155684	LOC101155684	5047126	5056347	+	-11
325	NC_019867.2	101168963	dph7	28468759	28478495	-	NC_019867.2	101169212	LOC101169212	28478484	28509460	+	-11
326	NC_019880.2	101173106	LOC101173106	9944394	9962772	-	NC_019880.2	101167409	mtfr1l	9962762	9967575	+	-10
327	NC_019862.2	101157530	haus8	29840569	29844546	-	NC_019862.2	101157769	sac3d1	29844537	29851108	+	-9
328	NC_019866.2	101161810	dnajc7	5988627	5996132	-	NC_019866.2	101162212	nkiras2	5996123	5998750	+	-9
329	NC_019873.2	101155794	LOC101155794	29920749	29939310	-	NC_019873.2	101156276	pcbd1	29939302	29941354	+	-8
330	NC_019880.2	111946868	LOC111946868	552869	555162	-	NC_019880.2	101171471	ddo	555154	568907	+	-8
331	NC_019860.2	101160717	slc19a1	23973376	23977815	-	NC_019860.2	110016517	LOC110016517	23977808	23987472	+	-7
332	NC_019881.2	101173669	LOC101173669	610057	639040	-	NC_019881.2	101173903	c23h12orf40	639033	647765	+	-7
333	NC_019880.2	105356975	LOC105356975	21595232	21601900	-	NC_019880.2	101164766	LOC101164766	21601894	21623438	+	-6
334	NC_019861.2	101158337	LOC101158337	2512341	2552247	-	NC_019861.2	101156635	LOC101156635	2552242	2562505	+	-5
335	NC_019873.2	101175103	dnajc12	29788594	29792197	-	NC_019873.2	101175344	sirt1	29792192	29800114	+	-5
336	NC_019860.2	101164121	LOC101164121	556694	566688	-	NC_019860.2	110013573	LOC110013573	566684	567316	+	-4
337	NC_019861.2	101175226	LOC101175226	16457067	16460348	-	NC_019861.2	101174985	tmco3	16460344	16469567	+	-4
338	NC_019864.2	101171162	cntn1	13082908	13156367	-	NC_019864.2	111947533	LOC111947533	13156363	13158954	+	-4
339	NC_019865.2	101167869	pqbp1	21317069	21322361	-	NC_019865.2	101171666	timm17b	21322357	21327504	+	-4
340	NC_019871.2	101175620	iws1	685908	693009	-	NC_019871.2	101174886	wdr74	693005	695739	+	-4
341	NC_019877.2	110017196	LOC110017196	9245293	9247145	-	NC_019877.2	101163207	wdr24	9247142	9255219	+	-3
342	NC_019861.2	110014269	LOC110014269	36362040	36363775	-	NC_019861.2	101171234	LOC101171234	36363773	36390074	+	-2
343	NC_019863.2	101162753	cdk5rap1	23189190	23196785	-	NC_019863.2	101162999	ghrh	23196783	23201170	+	-2
344	NC_019866.2	105354647	LOC105354647	22648960	22651476	-	NC_019866.2	101163822	znf653	22651474	22658921	+	-2
345	NC_019875.2	101170956	c17h7orf26	15594675	15601920	-	NC_019875.2	101171196	rgs11	15601918	15611889	+	-2
346	NC_019875.2	105356300	LOC105356300	30524272	30528377	-	NC_019875.2	101168244	LOC101168244	30528376	30533725	+	-1
347	NC_019859.2	101170250	stn1	7834850	7841282	-	NC_019859.2	101170491	LOC101170491	7841282	7866434	+	0
348	NC_019861.2	101169526	LOC101169526	21997379	22010999	-	NC_019861.2	101159002	LOC101159002	22010999	22020607	+	0
349	NC_019865.2	105357532	c7h1orf174	675826	678288	-	NC_019865.2	101170895	LOC101170895	678288	682918	+	0
350	NC_019875.2	111949065	LOC111949065	30334493	30335459	-	NC_019875.2	111949064	LOC111949064	30335459	30347251	+	0
351	NC_019876.2	101172196	LOC101172196	12871989	12875261	-	NC_019876.2	101172443	majin	12875261	12886201	+	0
352	NC_019881.2	101163726	LOC101163726	24231425	24236297	-	NC_019881.2	101166705	LOC101166705	24236297	24389108	+	0
353	NC_019871.2	101155534	mrpl44	22982859	22985877	-	NC_019871.2	101155787	dnaaf1	22985878	22987625	+	1
354	NC_019864.2	101166126	LOC101166126	31057018	31059175	-	NC_019864.2	101166377	fnbp4	31059177	31069360	+	2
355	NC_019867.2	101162217	wdr54	15182849	15187474	-	NC_019867.2	101162452	LOC101162452	15187476	15189723	+	2
356	NC_019869.2	101175175	LOC101175175	2943836	2956368	-	NC_019869.2	101175416	LOC101175416	2956370	2976451	+	2
357	NC_019870.2	101156420	ndufa8	15116997	15127319	-	NC_019870.2	101169796	morn5	15127321	15159300	+	2
358	NC_019867.2	101170349	LOC101170349	17113891	17117527	-	NC_019867.2	101170595	c9h9orf78	17117530	17120235	+	3
359	NC_019867.2	111947940	LOC111947940	31665267	31669955	-	NC_019867.2	101155358	LOC101155358	31669958	31691946	+	3
360	NC_019868.2	110015783	LOC110015783	26374628	26379268	-	NC_019868.2	101162852	LOC101162852	26379271	26380520	+	3
361	NC_019869.2	101174517	LOC101174517	26848174	26855788	-	NC_019869.2	101175492	srfbp1	26855791	26862193	+	3
362	NC_019873.2	101168144	eef1akmt2	18983209	18988102	-	NC_019873.2	101168568	abraxas2	18988105	18995678	+	3
363	NC_019879.2	101169676	wdr4	31093785	31101108	-	NC_019879.2	101171978	LOC101171978	31101111	31108806	+	3
364	NC_019881.2	101158156	zcrb1	12285074	12287774	-	NC_019881.2	101157904	pphln1	12287777	12308040	+	3
365	NC_019862.2	101156881	actl6a	9035423	9047934	-	NC_019862.2	101157525	aldh7a1	9047938	9051466	+	4
366	NC_019859.2	101163384	abcc10	1785169	1808083	-	NC_019859.2	101158414	LOC101158414	1808088	1809733	+	5
367	NC_019864.2	101165976	chtf8	27337000	27339693	-	NC_019864.2	101165728	utp4	27339698	27349541	+	5
368	NC_019864.2	101154848	cep290	2274074	2335815	-	NC_019864.2	101175547	tmtc3	2335821	2359965	+	6
369	NC_019874.2	101161993	trip13	16520301	16525107	-	NC_019874.2	101162238	brd9	16525113	16529817	+	6
370	NC_019876.2	101167991	anapc10	3192848	3195435	-	NC_019876.2	101168245	abce1	3195441	3201770	+	6
371	NC_019882.2	111947091	LOC111947091	17193848	17197680	-	NC_019882.2	111947093	LOC111947093	17197686	17198397	+	6
372	NC_019867.2	101170566	LOC101170566	43569	46490	-	NC_019867.2	111947859	LOC111947859	46497	57589	+	7
373	NC_019868.2	101166310	cops6	6640369	6647778	-	NC_019868.2	101173637	fbxl12	6647785	6650908	+	7
374	NC_019869.2	101174604	chtop	21682325	21686607	-	NC_019869.2	101174844	snapin	21686614	21688626	+	7
375	NC_019873.2	101172269	cfap43	20005139	20022511	-	NC_019873.2	101171103	LOC101171103	20022518	20024816	+	7
376	NC_019859.2	101169902	LOC101169902	27133833	27135192	-	NC_019859.2	101170146	ccdc130	27135200	27144671	+	8
377	NC_019859.2	101170405	cc2d1a	28730176	28757355	-	NC_019859.2	101155010	LOC101155010	28757363	28767482	+	8
378	NC_019882.2	101165436	atp6v1d	5864072	5868673	-	NC_019882.2	101165190	eif2s1	5868681	5872127	+	8
379	NC_019882.2	101155817	gnpat	17456901	17468473	-	NC_019882.2	101171051	c24h1orf131	17468481	17472811	+	8
380	NC_019873.2	101161744	lyrm7	16484449	16486886	-	NC_019873.2	101161990	hint1	16486896	16488146	+	10
381	NC_019873.2	101161262	exosc5	26312595	26315597	-	NC_019873.2	101161503	LOC101161503	26315607	26324179	+	10
382	NC_019880.2	101172116	iah1	11583404	11588117	-	NC_019880.2	101156541	rpap1	11588127	11608584	+	10
383	NC_019859.2	101162190	brat1	21368971	21376835	-	NC_019859.2	101166446	eif3b	21376846	21383675	+	11
384	NC_019859.2	101166939	c1h4orf33	34237702	34242005	-	NC_019859.2	101167852	sclt1	34242016	34266417	+	11
385	NC_019869.2	101160747	fbxl6	17679698	17688891	-	NC_019869.2	101160991	LOC101160991	17688902	17696453	+	11
386	NC_019874.2	101164183	LOC101164183	26621497	26624840	-	NC_019874.2	100049389	atg5	26624851	26656998	+	11
387	NC_019859.2	101166187	acox1	3118621	3142429	-	NC_019859.2	101166929	ten1	3142441	3145099	+	12
388	NC_019864.2	110015238	LOC110015238	13622021	13623743	-	NC_019864.2	101175318	dhtkd1	13623755	13637423	+	12
389	NC_019866.2	101168465	LOC101168465	5707007	5721149	-	NC_019866.2	110015461	LOC110015461	5721161	5724038	+	12
390	NC_019871.2	111948485	LOC111948485	24281872	24290150	-	NC_019871.2	101172921	serpini1	24290162	24309109	+	12
391	NC_019873.2	101175677	LOC101175677	21537427	21542605	-	NC_019873.2	101156035	trmt2b	21542617	21546304	+	12
392	NC_019864.2	101164641	LOC101164641	30748953	30772916	-	NC_019864.2	110015276	LOC110015276	30772929	30778952	+	13
393	NC_019867.2	110015626	LOC110015626	17093761	17098225	-	NC_019867.2	105354755	LOC105354755	17098238	17099234	+	13
394	NC_019880.2	110017489	LOC110017489	11486359	11487781	-	NC_019880.2	101156292	LOC101156292	11487794	11491628	+	13
395	NC_019880.2	101161932	LOC101161932	12487923	12491983	-	NC_019880.2	101162172	ubr1	12491996	12511042	+	13
396	NC_019877.2	101163725	mms19	1640308	1652246	-	NC_019877.2	101159901	ubtd1	1652260	1660111	+	14
397	NC_019860.2	101157757	LOC101157757	23119634	23123344	-	NC_019860.2	101158003	atg13	23123359	23130882	+	15
398	NC_019861.2	101159066	cars	635281	663008	-	NC_019861.2	101159314	pex16	663023	687987	+	15
399	NC_019864.2	101163736	LOC101163736	10489861	10501392	-	NC_019864.2	101173142	LOC101173142	10501407	10513134	+	15
400	NC_019867.2	101169861	hnrnpk	10776283	10789128	-	NC_019867.2	101171749	rmi1	10789143	10797017	+	15
401	NC_019869.2	110015913	LOC110015913	15280574	15282336	-	NC_019869.2	101163260	LOC101163260	15282351	15292117	+	15
402	NC_019877.2	105356575	LOC105356575	12809400	12883699	-	NC_019877.2	105356570	LOC105356570	12883714	12885242	+	15
403	NC_019866.2	101161943	jmjd6	522089	525969	-	NC_019866.2	101162418	mettl23	525985	531141	+	16
404	NC_019866.2	101174023	ddx42	4154014	4162330	-	NC_019866.2	101169537	strada	4162346	4169746	+	16
405	NC_019868.2	101158778	LOC101158778	25696150	25703566	-	NC_019868.2	101159026	fam199x	25703582	25712936	+	16
406	NC_019882.2	101163052	ncoa1	843431	868524	-	NC_019882.2	105357904	LOC105357904	868540	871220	+	16
407	NC_019864.2	101157052	plekha5	14264455	14364375	-	NC_019864.2	105354204	LOC105354204	14364392	14384712	+	17
408	NC_019882.2	101167838	gen1	9127347	9133394	-	NC_019882.2	101164021	ppil6	9133411	9138357	+	17
409	NC_019880.2	101173667	mok	6692359	6698233	-	NC_019880.2	101160032	nemf	6698251	6709679	+	18
410	NC_019882.2	101168759	ppil4	10449720	10460161	-	NC_019882.2	101169008	ginm1	10460179	10465771	+	18
411	NC_019863.2	101157935	hcfc1	26362899	26374265	-	NC_019863.2	101158189	LOC101158189	26374284	26382761	+	19
412	NC_019875.2	100049426	LOC100049426	14696439	14703692	-	NC_019875.2	101168401	fyttd1	14703711	14709407	+	19
413	NC_019874.2	105353750	LOC105353750	1015754	1030751	-	NC_019874.2	101163647	LOC101163647	1030771	1046306	+	20
414	NC_019875.2	101156769	LOC101156769	5635203	5644656	-	NC_019875.2	101157006	gk5	5644676	5657641	+	20
415	NC_019872.2	101169876	haus1	10914295	10918794	-	NC_019872.2	101170115	mis18a	10918815	10925113	+	21
416	NC_019878.2	101158681	plag1	1270109	1284893	-	NC_019878.2	101155339	chchd7	1284914	1299873	+	21
417	NC_019859.2	101159412	mrpl21	1928080	1928810	-	NC_019859.2	101164374	wipf2	1928832	1942833	+	22
418	NC_019860.2	111946403	LOC111946403	24999602	25000652	-	NC_019860.2	105358118	LOC105358118	25000674	25012135	+	22
419	NC_019873.2	101171433	dst	24330877	24423081	-	NC_019873.2	101171936	znf451	24423103	24431267	+	22
420	NC_019874.2	101166739	atg12	19856082	19858989	-	NC_019874.2	101166983	isoc2	19859011	19860743	+	22
421	NC_019875.2	101167399	alg3	23215942	23220906	-	NC_019875.2	101167651	LOC101167651	23220928	23225521	+	22
422	NC_019877.2	101165599	uros	11822483	11826214	-	NC_019877.2	101165354	bccip	11826236	11829018	+	22
423	NC_019859.2	101170906	slc26a11	28812577	28823314	-	NC_019859.2	101155495	sgsh	28823337	28830255	+	23
424	NC_019861.2	101171398	slc30a4	12908652	12915997	-	NC_019861.2	101172565	bloc1s6	12916020	12921342	+	23
425	NC_019862.2	101158095	LOC101158095	5873325	5883487	-	NC_019862.2	101161965	trmt13	5883510	5894234	+	23
426	NC_019865.2	101155929	pkp1	13404994	13419836	-	NC_019865.2	110015353	LOC110015353	13419859	13430281	+	23
427	NC_019859.2	101169509	patl1	1010310	1018733	-	NC_019859.2	101169262	LOC101169262	1018757	1024552	+	24
428	NC_019868.2	101172503	LOC101172503	12030924	12035943	-	NC_019868.2	101156179	trpt1	12035967	12039360	+	24
429	NC_019869.2	101161653	LOC101161653	11371225	11374419	-	NC_019869.2	101162222	LOC101162222	11374443	11378541	+	24
430	NC_019859.2	101157425	gatb	19210710	19229491	-	NC_019859.2	101157671	dctpp1	19229516	19230588	+	25
431	NC_019863.2	101165869	tspo	650644	652958	-	NC_019863.2	105358860	LOC105358860	652983	671041	+	25
432	NC_019866.2	101159020	ppp4c	25209187	25216232	-	NC_019866.2	101158771	LOC101158771	25216257	25225611	+	25
433	NC_019874.2	101165757	LOC101165757	14044444	14048974	-	NC_019874.2	101166000	mdh2	14048999	14050549	+	25
434	NC_019880.2	101157498	dusp23	1141217	1143248	-	NC_019880.2	110017591	trnal-cag	1143273	1143355	+	25
435	NC_019881.2	101163865	med21	3904105	3911750	-	NC_019881.2	101164115	fgfr1op2	3911775	3920433	+	25
436	NC_019866.2	101158527	dxo	11717104	11720232	-	NC_019866.2	101158277	stk19	11720258	11722482	+	26
437	NC_019872.2	101170208	pof1b	28702152	28735928	-	NC_019872.2	101158222	LOC101158222	28735954	28747120	+	26
438	NC_019877.2	101170224	pkmyt1	7449003	7454187	-	NC_019877.2	101169818	elob	7454213	7458971	+	26
439	NC_019862.2	101162032	LOC101162032	6940534	6960327	-	NC_019862.2	101168031	npl	6960354	6966784	+	27
440	NC_019864.2	101171662	LOC101171662	13245569	13264682	-	NC_019864.2	101171908	dnah5	13264709	13325660	+	27
441	NC_019870.2	101172256	dhx29	8952477	8967205	-	NC_019870.2	100304468	mtrex	8967232	8987231	+	27
442	NC_019877.2	101174957	myo1d	18692650	18790844	-	NC_019877.2	110017169	LOC110017169	18790871	18792378	+	27
443	NC_019865.2	101171491	klhl12	21831058	21842851	-	NC_019865.2	101171745	ptpn1	21842879	21855245	+	28
444	NC_019866.2	101168213	LOC101168213	6962085	6965764	-	NC_019866.2	101168463	rps11	6965792	6967964	+	28
445	NC_019869.2	110015957	LOC110015957	21668759	21670214	-	NC_019869.2	101174114	txnip	21670242	21673100	+	28
446	NC_019877.2	101172937	vti1a	9883602	9988432	-	NC_019877.2	101173338	zdhhc6	9988460	9993926	+	28
447	NC_019878.2	101173819	kbtbd2	23661096	23666824	-	NC_019878.2	101174305	LOC101174305	23666852	23670470	+	28
448	NC_019880.2	101166762	rpia	22081745	22092718	-	NC_019880.2	101171122	LOC101171122	22092746	22097940	+	28
449	NC_019865.2	102464701,miRBase:MI0019448	mir200a	796023	796119	-	NC_019865.2	105354304	LOC105354304	796148	800936	+	29
450	NC_019861.2	101171730	galns	17410957	17431725	-	NC_019861.2	101171474	trappc2l	17431755	17433808	+	30
451	NC_019861.2	101163158	elp4	23363132	23416710	-	NC_019861.2	101155018	immp1l	23416740	23431369	+	30
452	NC_019867.2	101171673	zcchc8	12132748	12136927	-	NC_019867.2	101171920	LOC101171920	12136957	12138916	+	30
453	NC_019867.2	101158773	tmem167a	14267350	14272481	-	NC_019867.2	101159022	LOC101159022	14272511	14295635	+	30
454	NC_019878.2	105356680	LOC105356680	15087004	15087845	-	NC_019878.2	101170881	ndufb4	15087875	15091193	+	30
455	NC_019878.2	101171367	cct5	15262430	15266445	-	NC_019878.2	101167253	mtrr	15266475	15298405	+	30
456	NC_019873.2	105358774	LOC105358774	2515370	2516484	-	NC_019873.2	111948816	LOC111948816	2516515	2517629	+	31
457	NC_019861.2	100049222	tbp	24479421	24484726	-	NC_019861.2	100301600	psmc3	24484758	24486243	+	32
458	NC_019867.2	101170645	chek2	29873606	29880127	-	NC_019867.2	101171133	LOC101171133	29880160	29887674	+	33
459	NC_019871.2	101157147	LOC101157147	19647153	19658508	-	NC_019871.2	110016231	LOC110016231	19658541	19659450	+	33
460	NC_019861.2	101161041	ttc17	8644996	8670859	-	NC_019861.2	101161132	traf6	8670893	8689203	+	34
461	NC_019881.2	101155241	rpap3	1795949	1807669	-	NC_019881.2	101155479	atp23	1807703	1812329	+	34
462	NC_019865.2	101160906	dffa	9508916	9514674	-	NC_019865.2	101161154	pex14	9514709	9572681	+	35
463	NC_019866.2	101161407	LOC101161407	12267810	12271995	-	NC_019866.2	101162761	fahd1	12272030	12273872	+	35
464	NC_019867.2	101165314	rnf180	8560028	8574788	-	NC_019867.2	101164316	htr1a	8574823	8576781	+	35
465	NC_019868.2	101157951	LOC101157951	14083800	14086172	-	NC_019868.2	101158207	tmx2	14086207	14089111	+	35
466	NC_019874.2	101158133	rnf115	18831830	18841525	-	NC_019874.2	101158381	polr3c	18841560	18846212	+	35
467	NC_019859.2	101162187	map1lc3c	738730	740242	-	NC_019859.2	101155981	LOC101155981	740278	760492	+	36
468	NC_019861.2	105356291	LOC105356291	5338342	5341321	-	NC_019861.2	105356289	LOC105356289	5341357	5343851	+	36
469	NC_019880.2	101170804	klf11	11503009	11506367	-	NC_019880.2	105356923	LOC105356923	11506403	11520301	+	36
470	NC_019881.2	101171967	dennd6b	23905812	23915806	-	NC_019881.2	101172215	lta4h	23915842	23921153	+	36
471	NC_019869.2	101156339	snrnp40	21980954	21985720	-	NC_019869.2	101156592	zcchc17	21985757	21990464	+	37
472	NC_019871.2	105355500	LOC105355500	24637216	24640613	-	NC_019871.2	101174039	ssr3	24640650	24643292	+	37
473	NC_019878.2	101161100	vps41	20680664	20697752	-	NC_019878.2	101164441	pou6f2	20697789	20786014	+	37
474	NC_019859.2	110015615	LOC110015615	31588329	31594797	-	NC_019859.2	111948296	LOC111948296	31594835	31596502	+	38
475	NC_019861.2	101160887	ap1g1	21097553	21122573	-	NC_019861.2	101175065	znf821	21122612	21135539	+	39
476	NC_019861.2	101167193	LOC101167193	31102417	31125698	-	NC_019861.2	101167439	ulk3	31125737	31143290	+	39
477	NC_019862.2	101171506	borcs8	2350775	2358931	-	NC_019862.2	101167861	rfxank	2358970	2362447	+	39
478	NC_019874.2	111948948	LOC111948948	25891806	25917644	-	NC_019874.2	111948949	LOC111948949	25917683	25921135	+	39
479	NC_019875.2	105356231	LOC105356231	22639746	22652114	-	NC_019875.2	102466491,miRBase:MI0019520	mir7	22652153	22652259	+	39
480	NC_019871.2	105357952	LOC105357952	549343	556724	-	NC_019871.2	101174977	LOC101174977	556764	580477	+	40
481	NC_019871.2	101167811	nup88	5060410	5062880	-	NC_019871.2	101168061	psmd8	5062920	5066124	+	40
482	NC_019874.2	101161920	ndufa3	19344824	19346974	-	NC_019874.2	101162156	tfpt	19347014	19352046	+	40
483	NC_019862.2	101159813	fam32a	30522303	30525623	-	NC_019862.2	101160060	mrpl54	30525664	30528985	+	41
484	NC_019864.2	101162596	LOC101162596	8143695	8148235	-	NC_019864.2	101155345	LOC101155345	8148276	8153926	+	41
485	NC_019881.2	101163373	il15ra	3071615	3088561	-	NC_019881.2	101158922	rbm17	3088602	3102305	+	41
486	NC_019864.2	101160882	LOC101160882	3603788	3607828	-	NC_019864.2	101172882	LOC101172882	3607870	3649363	+	42
487	NC_019862.2	101164296	cep63	2679159	2689626	-	NC_019862.2	110015057	trnap-ugg	2689669	2689740	+	43
488	NC_019867.2	101166054	ndufaf2	9261384	9274540	-	NC_019867.2	101167295	ercc8	9274583	9285484	+	43
489	NC_019864.2	101164214	poc1b	2810860	2859220	-	NC_019864.2	101163958	cep41	2859264	2867254	+	44
490	NC_019866.2	101158279	LOC101158279	8208110	8209188	-	NC_019866.2	105354600	LOC105354600	8209232	8211263	+	44
491	NC_019869.2	101173718	LOC101173718	9864771	9865473	-	NC_019869.2	101173953	LOC101173953	9865517	9869704	+	44
492	NC_019882.2	101163943	LOC101163943	5327113	5328679	-	NC_019882.2	101164198	cpsf2	5328724	5335921	+	45
493	NC_019859.2	105354696	r3hcc1l	28308139	28316559	-	NC_019859.2	100125469	aspip	28316605	28328509	+	46
494	NC_019870.2	101168798	ddx56	2404274	2416171	-	NC_019870.2	101163185	dusp26	2416217	2424845	+	46
495	NC_019875.2	101155797	LOC101155797	5454268	5457860	-	NC_019875.2	101156041	cmpk1	5457906	5463520	+	46
496	NC_019880.2	101165363	wars	9575068	9580514	-	NC_019880.2	101171372	wdr25	9580560	9599973	+	46
497	NC_019866.2	101166134	arl16	9664754	9666870	-	NC_019866.2	101166386	LOC101166386	9666917	9669958	+	47
498	NC_019862.2	101159340	ap3d1	30471936	30504527	-	NC_019862.2	110014995	LOC110014995	30504575	30507635	+	48
499	NC_019864.2	105354205	pik3c2g	14411047	14427304	-	NC_019864.2	105354207	LOC105354207	14427352	14434682	+	48
500	NC_019868.2	101168527	tmem129	4543669	4549329	-	NC_019868.2	101175060	igbp1	4549378	4554770	+	49
501	NC_019874.2	101173889	snip1	23600168	23606713	-	NC_019874.2	101174295	dnali1	23606762	23610048	+	49
502	NC_019880.2	101161845	alkbh1	3077232	3081118	-	NC_019880.2	101162086	slirp	3081167	3082557	+	49
503	NC_019880.2	101167258	snapc1	23681737	23690870	-	NC_019880.2	105356987	LOC105356987	23690919	23694290	+	49
504	NC_019876.2	105356303	LOC105356303	576952	581017	-	NC_019876.2	111949268	LOC111949268	581067	587242	+	50
505	NC_019862.2	111947383	LOC111947383	23842098	23851791	-	NC_019862.2	101167112	LOC101167112	23851842	23859385	+	51
506	NC_019874.2	101159529	rabac1	20933991	20938372	-	NC_019874.2	101173577	dedd2	20938423	20949678	+	51
507	NC_019861.2	101156722	homer2	13809338	13847120	-	NC_019861.2	101156959	fam103a1	13847172	13848898	+	52
508	NC_019874.2	101165758	ccdc106	19818221	19821647	-	NC_019874.2	101166001	LOC101166001	19821699	19823188	+	52
509	NC_019875.2	101174375	LOC101174375	15997041	16002624	-	NC_019875.2	101174623	LOC101174623	16002676	16015195	+	52
510	NC_019875.2	101154898	gpbp1l1	16504499	16518482	-	NC_019875.2	101156042	LOC101156042	16518534	16519868	+	52
511	NC_019878.2	101171618	thnsl1	23317406	23322298	-	NC_019878.2	101169986	enkur	23322350	23326922	+	52
512	NC_019862.2	101154857	LOC101154857	26483615	26486652	-	NC_019862.2	101155100	zyg11b	26486705	26498407	+	53
513	NC_019867.2	101168960	ccdc84	4892325	4896637	-	NC_019867.2	101161490	LOC101161490	4896690	4907082	+	53
514	NC_019880.2	101173593	zfyve19	14826046	14829070	-	NC_019880.2	100820727	bub1b	14829123	14833236	+	53
515	NC_019859.2	101168427	esf1	637557	647362	-	NC_019859.2	101161215	ndufaf5	647416	652546	+	54
516	NC_019859.2	101166444	papss1	16067722	16090605	-	NC_019859.2	101172470	sgms2	16090659	16105037	+	54
517	NC_019859.2	101157427	bfar	23695373	23708148	-	NC_019859.2	110015352	LOC110015352	23708202	23716403	+	54
518	NC_019863.2	101157209	LOC101157209	30957975	30964356	-	NC_019863.2	101163734	LOC101163734	30964410	30971335	+	54
519	NC_019870.2	105355339	LOC105355339	29195937	29202948	-	NC_019870.2	105355333	LOC105355333	29203002	29204048	+	54
520	NC_019869.2	101175662	nelfe	5443096	5446433	-	NC_019869.2	101154960	skiv2l	5446488	5466760	+	55
521	NC_019871.2	101173724	cep295	2478227	2490931	-	NC_019871.2	101168060	med17	2490986	2497647	+	55
522	NC_019881.2	101162257	LOC101162257	19636726	19784016	-	NC_019881.2	101167413	LOC101167413	19784071	19787547	+	55
523	NC_019870.2	111948305	LOC111948305	5316323	5318564	-	NC_019870.2	101175493	fcho2	5318620	5372286	+	56
524	NC_019880.2	105356895	LOC105356895	5720512	5729424	-	NC_019880.2	101156131	tnfsf10	5729480	5735006	+	56
525	NC_019867.2	101173065	dhx37	6266728	6281799	-	NC_019867.2	111947878	LOC111947878	6281856	6288530	+	57
526	NC_019871.2	105358398	LOC105358398	29340	32636	-	NC_019871.2	101159168	LOC101159168	32693	34675	+	57
527	NC_019872.2	101166818	fdxacb1	13182937	13187498	-	NC_019872.2	101170291	LOC101170291	13187555	13192589	+	57
528	NC_019875.2	101171111	znf830	26994480	26995676	-	NC_019875.2	101171363	LOC101171363	26995733	27004021	+	57
529	NC_019879.2	101159054	LOC101159054	16386347	16390356	-	NC_019879.2	101156291	znf142	16390413	16399349	+	57
530	NC_019870.2	101172992	cwc27	3007260	3048361	-	NC_019870.2	101173237	ppwd1	3048419	3052390	+	58
531	NC_019872.2	101169383	LOC101169383	20991729	20994314	-	NC_019872.2	101170782	zzef1	20994373	21031232	+	59
532	NC_019862.2	101159181	armc9	11748393	11778453	-	NC_019862.2	101159426	polr2h	11778513	11781576	+	60
533	NC_019864.2	110015247	LOC110015247	16874472	16878071	-	NC_019864.2	101174020	LOC101174020	16878131	16885062	+	60
534	NC_019882.2	101172785	pcmt1	17702184	17711411	-	NC_019882.2	101173187	nup43	17711471	17715463	+	60
535	NC_019875.2	101163606	riok1	13394438	13402455	-	NC_019875.2	101163848	rpp40	13402516	13407064	+	61
536	NC_019874.2	101169635	LOC101169635	14710862	14717533	-	NC_019874.2	101170048	ccdc127	14717595	14719966	+	62
537	NC_019880.2	101164609	fam161b	13057870	13062138	-	NC_019880.2	101164858	coq6	13062200	13074619	+	62
538	NC_019859.2	105354211	LOC105354211	15543757	15555229	-	NC_019859.2	101170252	LOC101170252	15555293	15559202	+	64
539	NC_019860.2	105355501	LOC105355501	10451969	10458971	-	NC_019860.2	101155751	LOC101155751	10459035	10464905	+	64
540	NC_019877.2	101164438	gnptg	9273152	9275782	-	NC_019877.2	101166503	tsr3	9275846	9278927	+	64
541	NC_019862.2	110014767	mettl13	3849052	3859685	-	NC_019862.2	111947339	itpa	3859750	3861571	+	65
542	NC_019865.2	101157857	casp9	5963793	5968018	-	NC_019865.2	101158105	dnajc16	5968083	5976734	+	65
543	NC_019865.2	101166625	ribc1	11920636	11924708	-	NC_019865.2	100049244	smc1a	11924773	11934708	+	65
544	NC_019867.2	101163823	rnft2	3124131	3138067	-	NC_019867.2	101164064	c9h12orf49	3138132	3141888	+	65
545	NC_019880.2	101171294	LOC101171294	14010122	14016196	-	NC_019880.2	101171541	fsip1	14016261	14047228	+	65
546	NC_019867.2	101159751	ccnh	14755156	14759081	-	NC_019867.2	105354748	LOC105354748	14759147	14792273	+	66
547	NC_019869.2	101165569	vps52	3216780	3229473	-	NC_019869.2	101166313	rps18	3229539	3233390	+	66
548	NC_019870.2	101164987	LOC101164987	17927805	17929902	-	NC_019870.2	110016089	LOC110016089	17929968	17934004	+	66
549	NC_019872.2	101173806	mrps31	15545655	15549344	-	NC_019872.2	101174043	taf6	15549410	15554815	+	66
550	NC_019880.2	101159235	slc38a6	12005585	12015540	-	NC_019880.2	101175279	trmt5	12015606	12020119	+	66
551	NC_019880.2	101161202	exoc5	12939068	12947834	-	NC_019880.2	101163372	ap5m1	12947900	12953793	+	66
552	NC_019864.2	101167452	LOC101167452	11715069	11760706	-	NC_019864.2	101167705	adck2	11760773	11768001	+	67
553	NC_019866.2	110015459	LOC110015459	5132247	5161462	-	NC_019866.2	101155691	tmem98	5161529	5169298	+	67
554	NC_019874.2	111948975	LOC111948975	31757827	31767336	-	NC_019874.2	105356061	LOC105356061	31767403	31771977	+	67
555	NC_019866.2	101168464	mrps7	13005638	13007426	-	NC_019866.2	101165310	gga3	13007494	13014852	+	68
556	NC_019877.2	101159701	LOC101159701	4905159	4911852	-	NC_019877.2	101167319	LOC101167319	4911920	4918374	+	68
557	NC_019879.2	100049470	cnot9	16421232	16428300	-	NC_019879.2	101156781	usp37	16428368	16440632	+	68
558	NC_019863.2	110015105	wdr82	8148312	8155035	-	NC_019863.2	101170508	glyctk	8155104	8161911	+	69
559	NC_019864.2	101163247	ccdc77	31099982	31103963	-	NC_019864.2	101167616	LOC101167616	31104033	31130375	+	70
560	NC_019879.2	101170234	fancb	24064592	24077865	-	NC_019879.2	101169399	mospd2	24077935	24097074	+	70
561	NC_019881.2	110017659	LOC110017659	6766954	6781559	-	NC_019881.2	101170723	LOC101170723	6781629	6806724	+	70
562	NC_019866.2	101174429	LOC101174429	14359734	14365812	-	NC_019866.2	101174671	sez6l2	14365883	14384181	+	71
563	NC_019876.2	101161702	LOC101161702	1072645	1127508	-	NC_019876.2	101162247	LOC101162247	1127579	1137110	+	71
564	NC_004387.1	805436	ND6	13766	14287	-	NC_004387.1	805442	CYTB	14359	15499	+	72
565	NC_019874.2	105355869	LOC105355869	7732915	7746986	-	NC_019874.2	101170457	cnot10	7747058	7759509	+	72
566	NC_019874.2	110016681	LOC110016681	19741243	19753233	-	NC_019874.2	101165174	LOC101165174	19753305	19783990	+	72
567	NC_019864.2	105354267	LOC105354267	27681189	27684353	-	NC_019864.2	101169448	chmp1a	27684426	27692264	+	73
568	NC_019868.2	101172956	LOC101172956	30876590	30885112	-	NC_019868.2	101161695	LOC101161695	30885185	31000089	+	73
569	NC_019867.2	101162605	LOC101162605	2419906	2427618	-	NC_019867.2	101162843	hscb	2427692	2436901	+	74
570	NC_019873.2	101155294	tial1	29848069	29858840	-	NC_019873.2	101154803	bag3	29858914	29864439	+	74
571	NC_019880.2	101175527	atp10d	24372944	24417843	-	NC_019880.2	101169251	commd8	24417917	24423952	+	74
572	NC_019863.2	105354102	LOC105354102	17152306	17153885	-	NC_019863.2	101174018	pcsk1	17153960	17165628	+	75
573	NC_019867.2	101168964	rad17	30447998	30457806	-	NC_019867.2	101175487	ak6	30457881	30461250	+	75
574	NC_019877.2	100049528	LOC100049528	13460110	13463566	-	NC_019877.2	101162262	rnf157	13463641	13487373	+	75
575	NC_019859.2	110015489	LOC110015489	29020962	29035429	-	NC_019859.2	101157351	LOC101157351	29035505	29051247	+	76
576	NC_019868.2	111948037	LOC111948037	23896242	23899077	-	NC_019868.2	101175328	slitrk4	23899153	23905957	+	76
577	NC_019863.2	101174498	rab22a	13831713	13842767	-	NC_019863.2	101174741	ppp4r1	13842844	13858131	+	77
578	NC_019879.2	101158151	fastkd1	21708618	21715291	-	NC_019879.2	101158399	ppig	21715368	21722681	+	77
579	NC_019864.2	101167615	rab3il1	15777360	15785042	-	NC_019864.2	101167866	LOC101167866	15785120	15790351	+	78
580	NC_019873.2	101156429	LOC101156429	21877363	21897380	-	NC_019873.2	101157722	LOC101157722	21897458	21904941	+	78
581	NC_019879.2	101159954	dirc2	4831439	4880289	-	NC_019879.2	101175443	hspbap1	4880367	4892837	+	78
582	NC_019859.2	101168435	tsc2	28559043	28585523	-	NC_019859.2	101175220	nthl1	28585602	28590909	+	79
583	NC_019864.2	101163569	hacd3	16646097	16650943	-	NC_019864.2	101163812	ppcdc	16651022	16658882	+	79
584	NC_019867.2	101156093	ssh1	12936927	12957055	-	NC_019867.2	101166138	dao	12957134	12963000	+	79
585	NC_019867.2	110015681	trnaf-gaa	16104590	16104662	-	NC_019867.2	105354752	LOC105354752	16104741	16106856	+	79
586	NC_019871.2	101166570	LOC101166570	19883112	19888300	-	NC_019871.2	101158623	gemin4	19888379	19895456	+	79
587	NC_019863.2	101169689	tpgs2	17324090	17328141	-	NC_019863.2	101169933	kiaa1328	17328221	17348234	+	80
588	NC_019866.2	111947820	LOC111947820	21210284	21216196	-	NC_019866.2	110015517	LOC110015517	21216276	21218650	+	80
589	NC_019874.2	101155717	LOC101155717	29581269	29601296	-	NC_019874.2	101166661	nek10	29601377	29620335	+	81
590	NC_019882.2	101173905	mtfr2	14359567	14364663	-	NC_019882.2	101165191	LOC101165191	14364744	14370402	+	81
591	NC_019874.2	111949005	LOC111949005	5434334	5436050	-	NC_019874.2	110013815	LOC110013815	5436132	5437292	+	82
592	NC_019878.2	101174959	lmbr1	19598991	19634466	-	NC_019878.2	101175357	nom1	19634548	19641985	+	82
593	NC_019874.2	101172680	lin37	15176475	15180319	-	NC_019874.2	101174694	proser3	15180402	15184718	+	83
594	NC_019879.2	101156289	rpgr	3877790	3895169	-	NC_019879.2	101173100	otc	3895252	3899560	+	83
595	NC_019864.2	101174590	LOC101174590	13539647	13545075	-	NC_019864.2	101174829	LOC101174829	13545159	13574894	+	84
596	NC_019867.2	101157784	LOC101157784	32140174	32158043	-	NC_019867.2	101158031	LOC101158031	32158127	32161579	+	84
597	NC_019869.2	101157466	ngly1	19037091	19048433	-	NC_019869.2	101157710	oxsm	19048518	19053526	+	85
598	NC_019869.2	101161171	LOC101161171	23058602	23060494	-	NC_019869.2	101164168	vps28	23060581	23063963	+	87
599	NC_019870.2	101170942	rpl28	8799380	8801924	-	NC_019870.2	101171347	LOC101171347	8802011	8804556	+	87
600	NC_019872.2	101171853	slc46a3	10867387	10873675	-	NC_019872.2	101172098	synj1	10873762	10899094	+	87
601	NC_019880.2	101170062	LOC101170062	5996482	6005589	-	NC_019880.2	101158318	LOC101158318	6005676	6011838	+	87
602	NC_019880.2	101172455	eipr1	20693887	20758453	-	NC_019880.2	101162565	trappc12	20758540	20791780	+	87
603	NC_019881.2	101160451	slc37a3	6575712	6590276	-	NC_019881.2	101160701	LOC101160701	6590363	6612388	+	87
604	NC_019863.2	101167780	bysl	2266604	2279483	-	NC_019863.2	101168032	med20	2279571	2281160	+	88
605	NC_019878.2	101173181	pan3	17411316	17429386	-	NC_019878.2	101173420	flt3	17429474	17440165	+	88
606	NC_019864.2	101159008	kbtbd4	16123090	16126436	-	NC_019864.2	101159257	fam180b	16126525	16127836	+	89
607	NC_019867.2	101167875	kiaa0825	15790019	15911441	-	NC_019867.2	101168123	slf1	15911530	15946264	+	89
608	NC_019871.2	101174363	rwdd2b	7809103	7812046	-	NC_019871.2	101173161	usp16	7812135	7817937	+	89
609	NC_019873.2	101164746	snx5	26976699	26984158	-	NC_019873.2	101164998	mgme1	26984247	26989643	+	89
610	NC_019874.2	101172525	LOC101172525	28711812	28719386	-	NC_019874.2	101172763	LOC101172763	28719475	28721939	+	89
611	NC_019872.2	110016431	LOC110016431	28909974	28911929	-	NC_019872.2	101159460	hand1	28912019	28914164	+	90
612	NC_019875.2	111949053	LOC111949053	3445919	3447590	-	NC_019875.2	101166986	LOC101166986	3447680	3471335	+	90
613	NC_019866.2	101164893	mrpl12	9620058	9623790	-	NC_019866.2	101165147	LOC101165147	9623881	9626347	+	91
614	NC_019879.2	101159544	ybey	16440595	16443784	-	NC_019879.2	101157016	mcm3ap	16443875	16458644	+	91
615	NC_019862.2	101172066	LOC101172066	18221528	18231948	-	NC_019862.2	101161233	stxbp3	18232040	18240759	+	92
616	NC_019863.2	101156318	rad54l2	4867920	4886856	-	NC_019863.2	101162036	bap1	4886948	4896930	+	92
617	NC_019869.2	101175577	LOC101175577	6846746	6848805	-	NC_019869.2	110015870	LOC110015870	6848897	6849585	+	92
618	NC_019869.2	101157954	LOC101157954	14587950	14588812	-	NC_019869.2	101167303	slc39a7	14588904	14597030	+	92
619	NC_019874.2	101162866	LOC101162866	5871529	5885880	-	NC_019874.2	101163270	LOC101163270	5885972	5890218	+	92
620	NC_019874.2	105355961	LOC105355961	20892225	20915302	-	NC_019874.2	101159291	LOC101159291	20915394	20932947	+	92
621	NC_019882.2	101165021	LOC101165021	3629579	3633856	-	NC_019882.2	110017786	trnat-ugu	3633948	3634020	+	92
622	NC_019860.2	110016876	trnai-aau	23906680	23906753	-	NC_019860.2	101159729	LOC101159729	23906846	23918942	+	93
623	NC_019863.2	101167700	LOC101167700	26744371	26827216	-	NC_019863.2	101167950	sumf1	26827309	26841054	+	93
624	NC_019875.2	101170372	txndc12	4313118	4322430	-	NC_019875.2	101173410	btf3l4	4322523	4328775	+	93
625	NC_019864.2	101157289	LOC101157289	16065530	16068046	-	NC_019864.2	101157533	cracr2b	16068140	16074554	+	94
626	NC_019873.2	111948761	LOC111948761	26934115	26959636	-	NC_019873.2	101164501	LOC101164501	26959730	26961330	+	94
627	NC_019874.2	101158423	ttc24	32612013	32621866	-	NC_019874.2	101164373	LOC101164373	32621960	32675718	+	94
628	NC_019882.2	101156215	knl1	19403331	19419259	-	NC_019882.2	101160455	LOC101160455	19419353	19422161	+	94
629	NC_019863.2	101159909	LOC101159909	25384488	25386955	-	NC_019863.2	101160157	tada3	25387050	25393928	+	95
630	NC_019868.2	101172143	cfap77	3800268	3807527	-	NC_019868.2	111948081	mrnip	3807622	3817342	+	95
631	NC_019876.2	101170219	LOC101170219	3066631	3073754	-	NC_019876.2	101170709	LOC101170709	3073849	3113288	+	95
632	NC_019881.2	101175283	arl1	1737104	1741410	-	NC_019881.2	101159630	LOC101159630	1741505	1751577	+	95
633	NC_019859.2	101163876	arpc1a	22080853	22087870	-	NC_019859.2	101167680	LOC101167680	22087966	22092727	+	96
634	NC_019862.2	110015011	LOC110015011	637863	639767	-	NC_019862.2	110015010	LOC110015010	639863	640183	+	96
635	NC_019864.2	101155271	exosc6	25018898	25020493	-	NC_019864.2	101155026	aars	25020589	25034589	+	96
636	NC_019866.2	101161639	LOC101161639	9133289	9135709	-	NC_019866.2	101161405	vac14	9135805	9138948	+	96
637	NC_019867.2	101172169	LOC101172169	1889336	1918341	-	NC_019867.2	101159996	LOC101159996	1918437	1923170	+	96
638	NC_019868.2	101173074	LOC101173074	30553309	30555970	-	NC_019868.2	101173315	LOC101173315	30556066	30558207	+	96
639	NC_019874.2	101175592	LOC101175592	15625045	15627061	-	NC_019874.2	105355916	LOC105355916	15627157	15629596	+	96
640	NC_019877.2	110017239	trnar-ccu	20127672	20127744	-	NC_019877.2	101160601	wdr45b	20127840	20138741	+	96
641	NC_019881.2	101166177	rhno1	18847340	18848691	-	NC_019881.2	100301618	foxm1	18848787	18854881	+	96
642	NC_019871.2	111948406	LOC111948406	30074991	30075679	-	NC_019871.2	111948405	LOC111948405	30075776	30077677	+	97
643	NC_019878.2	101166092	sec22c	17995902	17999211	-	NC_019878.2	101155392	nktr	17999308	18011019	+	97
644	NC_019859.2	101161214	LOC101161214	1377899	1389120	-	NC_019859.2	101161460	hoga1	1389218	1396581	+	98
645	NC_019864.2	101164054	arih1	16674834	16689893	-	NC_019864.2	101172329	LOC101172329	16689991	16699006	+	98
646	NC_019867.2	101163332	c9h5orf51	8458195	8461575	-	NC_019867.2	101163581	oxct1	8461673	8507359	+	98
647	NC_019872.2	101155132	LOC101155132	8352358	8356425	-	NC_019872.2	101155373	LOC101155373	8356523	8359142	+	98
648	NC_019873.2	101157242	camkmt	16239888	16348777	-	NC_019873.2	101157480	prepl	16348875	16356759	+	98
649	NC_019879.2	101166511	2022-09-10	18171013	18179971	-	NC_019879.2	101163369	sowahc	18180069	18183774	+	98
650	NC_019859.2	101159727	kpna2	30868028	30877703	-	NC_019859.2	110015968	trnar-ccg	30877802	30877874	+	99
651	NC_019866.2	110013542	LOC110013542	23165	24824	-	NC_019866.2	101171717	LOC101171717	24923	72195	+	99
652	NC_019882.2	101163868	cfap61	16284911	16308536	-	NC_019882.2	101164119	crnkl1	16308635	16316384	+	99
653	NC_019859.2	101161861	atp5md	29667961	29671396	-	NC_019859.2	101154843	pdcd11	29671496	29688810	+	100
654	NC_019866.2	101169700	nudt1	7041156	7044859	-	NC_019866.2	101169946	mrm2	7044959	7046987	+	100
655	NC_019872.2	101174041	chordc1	11148565	11158428	-	NC_019872.2	101174284	LOC101174284	11158528	11232399	+	100
656	NC_019872.2	101162389	LOC101162389	13977812	13984025	-	NC_019872.2	101161914	LOC101161914	13984125	13996612	+	100
657	NC_019882.2	101156296	dtl	6280447	6286569	-	NC_019882.2	101156545	ints7	6286669	6294161	+	100
658	NC_019869.2	101174758	pex1	21750178	21762915	-	NC_019869.2	101175008	rbm48	21763016	21765068	+	101
659	NC_019872.2	101161988	LOC101161988	8583782	8591653	-	NC_019872.2	101162230	LOC101162230	8591754	8599207	+	101
660	NC_019876.2	110017149	trnas-gcu	18981055	18981136	-	NC_019876.2	101175112	b4gat1	18981237	18985834	+	101
661	NC_019877.2	101168248	LOC101168248	9466552	9478585	-	NC_019877.2	101168497	LOC101168497	9478686	9488513	+	101
662	NC_019882.2	101165779	snw1	3674323	3681607	-	NC_019882.2	111947077	LOC111947077	3681708	3684822	+	101
663	NC_019867.2	101164405	adgrv1	16156202	16251874	-	NC_019867.2	101169864	lysmd3	16251976	16255684	+	102
664	NC_019861.2	101157198	btbd1	13871587	13877109	-	NC_019861.2	101173849	tm6sf1	13877212	13881901	+	103
665	NC_019864.2	111947498	LOC111947498	4759248	4760699	-	NC_019864.2	101168439	LOC101168439	4760802	4784296	+	103
666	NC_019867.2	111947939	LOC111947939	31479948	31491926	-	NC_019867.2	101174838	phf19	31492029	31499085	+	103
667	NC_019871.2	110014512	LOC110014512	82749	83994	-	NC_019871.2	100049414	rnf169	84097	90439	+	103
668	NC_019875.2	101175196	aknad1	23056854	23067838	-	NC_019875.2	101166908	gpsm2	23067941	23077519	+	103
669	NC_019862.2	105353988	LOC105353988	24838005	24839478	-	NC_019862.2	101172485	LOC101172485	24839582	24844382	+	104
670	NC_019864.2	101163814	ddx11	19203740	19210637	-	NC_019864.2	101164056	fkbp4	19210741	19216801	+	104
671	NC_019866.2	110014719	dexi	16872722	16874075	-	NC_019866.2	101173127	clec16a	16874179	16985411	+	104
672	NC_019875.2	101164343	LOC101164343	13660710	13663753	-	NC_019875.2	101164591	LOC101164591	13663857	13673845	+	104
673	NC_019879.2	101166925	tyw5	28539269	28543436	-	NC_019879.2	101160448	maip1	28543540	28546383	+	104
674	NC_019860.2	101156801	lipt1	11110788	11114198	-	NC_019860.2	105355612	LOC105355612	11114303	11129750	+	105
675	NC_019863.2	105354109	LOC105354109	18332090	18334815	-	NC_019863.2	101175071	lsm3	18334920	18338777	+	105
676	NC_019871.2	101163188	txndc17	10357643	10359246	-	NC_019871.2	101164912	kiaa0753	10359351	10381641	+	105
677	NC_019878.2	101157653	LOC101157653	12348911	12362884	-	NC_019878.2	101157256	thtpa	12362989	12366014	+	105
678	NC_019862.2	101172722	dhcr24	3287533	3295716	-	NC_019862.2	111947336	LOC111947336	3295822	3303582	+	106
679	NC_019867.2	101175243	LOC101175243	17371914	17374533	-	NC_019867.2	101175486	nkx6-3	17374639	17379096	+	106
680	NC_019868.2	101165566	taf7l	10520288	10529269	-	NC_019868.2	101165319	slc9a6	10529375	10546350	+	106
681	NC_019869.2	101156263	med10	27747366	27749524	-	NC_019869.2	111948249	LOC111948249	27749630	27754859	+	106
682	NC_019864.2	101173934	e2f4	28146167	28156247	-	NC_019864.2	101174182	c6h12orf4	28156354	28178748	+	107
683	NC_019873.2	101157316	cpeb3	3220987	3261812	-	NC_019873.2	101157801	44625	3261919	3276196	+	107
684	NC_019877.2	101172936	gid4	3253236	3257722	-	NC_019877.2	101173178	atpaf2	3257829	3261499	+	107
685	NC_019878.2	101162081	mak	13136276	13148468	-	NC_019878.2	101160856	LOC101160856	13148575	13154852	+	107
686	NC_019880.2	101159959	LOC101159959	12151990	12167758	-	NC_019880.2	101155557	rtn1	12167865	12185718	+	107
687	NC_019880.2	101169402	slc4a1ap	26178987	26187667	-	NC_019880.2	101163449	supt7l	26187774	26197176	+	107
688	NC_019881.2	101162567	LOC101162567	14208273	14263941	-	NC_019881.2	101172041	LOC101172041	14264048	14343914	+	107
689	NC_019863.2	101168450	LOC101168450	7741422	7769630	-	NC_019863.2	101168699	abhd14b	7769738	7782534	+	108
690	NC_019879.2	100415780	col4a1	25841207	25894477	-	NC_019879.2	101162642	col4a2	25894585	25976590	+	108
691	NC_019880.2	101156859	chmp3	12318982	12321533	-	NC_019880.2	101157098	hspa4l	12321641	12329863	+	108
692	NC_019874.2	101164338	pop1	6449924	6459898	-	NC_019874.2	101165253	rida	6460007	6465169	+	109
693	NC_019878.2	101175606	ccdc191	17719701	17736614	-	NC_019878.2	101162962	qtrt2	17736723	17751761	+	109
694	NC_019861.2	101158837	lyve1	19991117	19994268	-	NC_019861.2	110017586	LOC110017586	19994379	20020249	+	111
695	NC_019867.2	101165645	unc119b	21469934	21477478	-	NC_019867.2	101166229	pop5	21477589	21479399	+	111
696	NC_019869.2	101159518	cfap69	17308365	17324986	-	NC_019869.2	101172091	kdm1b	17325097	17334163	+	111
697	NC_019871.2	111948510	LOC111948510	3728786	3732323	-	NC_019871.2	101162305	LOC101162305	3732434	3738749	+	111
698	NC_019877.2	101171202	pelo	7506603	7515545	-	NC_019877.2	101171445	LOC101171445	7515656	7522999	+	111
699	NC_019878.2	101164263	LOC101164263	10205531	10226684	-	NC_019878.2	101164516	idi1	10226795	10230844	+	111
700	NC_019880.2	101156615	tatdn3	1082903	1088347	-	NC_019880.2	101157018	fuca2	1088458	1093276	+	111
701	NC_019860.2	101169669	LOC101169669	11437884	11440637	-	NC_019860.2	101169915	nhej1	11440749	11474354	+	112
702	NC_019864.2	111947497	LOC111947497	12873956	12875792	-	NC_019864.2	110015634	LOC110015634	12875904	12883604	+	112
703	NC_019878.2	101170964	eci2	4768455	4775843	-	NC_019878.2	101160603	LOC101160603	4775955	4781989	+	112
704	NC_019879.2	101161102	ola1	22229493	22280477	-	NC_019879.2	101162490	sp9	22280589	22283021	+	112
705	NC_019879.2	105356827	LOC105356827	22660920	22669480	-	NC_019879.2	101164602	hnrnpa3	22669592	22678789	+	112
706	NC_019861.2	101160054	dennd5a	19805035	19832371	-	NC_019861.2	101159806	mrps12	19832484	19834215	+	113
707	NC_019859.2	105354763	LOC105354763	29291460	29295002	-	NC_019859.2	101160141	LOC101160141	29295116	29297839	+	114
708	NC_019865.2	101173445	LOC101173445	31530894	31536343	-	NC_019865.2	101160298	LOC101160298	31536457	31560383	+	114
709	NC_019867.2	110015567	LOC110015567	5393131	5396401	-	NC_019867.2	101172822	LOC101172822	5396515	5401175	+	114
710	NC_019867.2	110015607	izumo1	6721402	6725244	-	NC_019867.2	101157703	LOC101157703	6725358	6734451	+	114
711	NC_019868.2	110015800	LOC110015800	28985024	28988524	-	NC_019868.2	101174841	g3bp1	28988638	28994433	+	114
712	NC_019860.2	101172311	LOC101172311	2330134	2343487	-	NC_019860.2	110016058	LOC110016058	2343602	2349068	+	115
713	NC_019862.2	101174581	plpp6	26224569	26233392	-	NC_019862.2	101174176	LOC101174176	26233507	26238083	+	115
714	NC_019866.2	101171415	LOC101171415	10435026	10438207	-	NC_019866.2	101173307	LOC101173307	10438322	10446524	+	115
715	NC_019875.2	101158557	LOC101158557	5703898	5715134	-	NC_019875.2	101157729	stk25	5715249	5722761	+	115
716	NC_019875.2	101165002	LOC101165002	10315980	10325500	-	NC_019875.2	101168986	proc	10325615	10335775	+	115
717	NC_019878.2	101163119	LOC101163119	13232637	13238547	-	NC_019878.2	101163365	zc2hc1a	13238662	13250895	+	115
718	NC_019875.2	101167649	LOC101167649	14366225	14372721	-	NC_019875.2	101164506	setd9	14372837	14373853	+	116
719	NC_019870.2	101162384	setd1b	13821386	13834916	-	NC_019870.2	101162618	rhof	13835033	13842567	+	117
720	NC_019870.2	101157794	pum3	28232499	28242859	-	NC_019870.2	101160927	cfap44	28242976	28268839	+	117
721	NC_019875.2	111949076	acin1	17730119	17746528	-	NC_019875.2	101166165	c17h14orf119	17746645	17747847	+	117
722	NC_019866.2	101167121	LOC101167121	9733688	9740341	-	NC_019866.2	105354551	rnf222	9740459	9741617	+	118
723	NC_019870.2	101166647	LOC101166647	18447685	18455701	-	NC_019870.2	101159119	LOC101159119	18455819	18473928	+	118
724	NC_019861.2	101157848	rhou	24468132	24474308	-	NC_019861.2	101158093	pdcd2	24474427	24480229	+	119
725	NC_019875.2	105356278	LOC105356278	28572229	28578088	-	NC_019875.2	101159296	gata6	28578207	28583191	+	119
726	NC_019861.2	101173451	irx5	29151637	29155377	-	NC_019861.2	105357891	LOC105357891	29155497	29164525	+	120
727	NC_019872.2	101160185	casr	14171716	14178872	-	NC_019872.2	101159936	LOC101159936	14178992	14184407	+	120
728	NC_019861.2	111946846	LOC111946846	3867957	3876405	-	NC_019861.2	111946847	LOC111946847	3876526	3881278	+	121
729	NC_019861.2	101161712	LOC101161712	3893533	3901975	-	NC_019861.2	105356220	LOC105356220	3902096	3906854	+	121
730	NC_019862.2	101157528	LOC101157528	26679397	26684530	-	NC_019862.2	101157767	LOC101157767	26684651	26696539	+	121
731	NC_019873.2	101166901	slx4ip	27847401	27891746	-	NC_019873.2	101167146	mkks	27891867	27894867	+	121
732	NC_019868.2	101163064	noa1	3205115	3210620	-	NC_019868.2	101171648	LOC101171648	3210742	3213313	+	122
733	NC_019871.2	101167637	LOC101167637	32549066	32557214	-	NC_019871.2	101159843	mfrp	32557336	32565199	+	122
734	NC_019875.2	111949026	LOC111949026	18676173	18678816	-	NC_019875.2	111949025	LOC111949025	18678938	18699868	+	122
735	NC_019878.2	101171708	cspp1	17003943	17010118	-	NC_019878.2	101155235	cops5	17010240	17014524	+	122
736	NC_019861.2	101155592	ccne1	36303787	36311223	-	NC_019861.2	101155838	LOC101155838	36311346	36315673	+	123
737	NC_019864.2	101175153	hsbp1	28979309	28981985	-	NC_019864.2	101175396	LOC101175396	28982108	29040785	+	123
738	NC_019871.2	111948458	LOC111948458	29359900	29362381	-	NC_019871.2	100049230	lhx1	29362504	29370316	+	123
739	NC_019873.2	101168395	heatr5b	28040620	28062174	-	NC_019873.2	101168646	gpatch11	28062297	28067669	+	123
740	NC_019874.2	101169729	LOC101169729	17834077	17837810	-	NC_019874.2	101169969	l3mbtl3	17837933	17854160	+	123
741	NC_019876.2	101161757	LOC101161757	6215010	6219259	-	NC_019876.2	101158481	ufsp1	6219382	6221215	+	123
742	NC_019879.2	101160530	pikfyve	224915	265369	-	NC_019879.2	101165452	LOC101165452	265493	306158	+	124
743	NC_019865.2	101155432	LOC101155432	22250073	22275213	-	NC_019865.2	101155688	LOC101155688	22275338	22278983	+	125
744	NC_019873.2	100049475	mdhb	11902607	11913612	-	NC_019873.2	101163685	wdpcp	11913737	11993994	+	125
745	NC_019876.2	101162633	LOC101162633	22026251	22029878	-	NC_019876.2	111949303	LOC111949303	22030003	22042154	+	125
746	NC_019877.2	101173093	kif22	7647695	7655603	-	NC_019877.2	101173337	pagr1	7655728	7657653	+	125
747	NC_019859.2	101160708	usp38	18159041	18167529	-	NC_019859.2	101161213	smarca5	18167655	18175449	+	126
748	NC_019859.2	111948253	LOC111948253	30772435	30776948	-	NC_019859.2	101158997	micall1	30777074	30797987	+	126
749	NC_019863.2	110015099	LOC110015099	5405874	5410579	-	NC_019863.2	101164050	LOC101164050	5410705	5419799	+	126
750	NC_019869.2	101161656	LOC101161656	23105337	23111336	-	NC_019869.2	101164906	mterf3	23111462	23115452	+	126
751	NC_019871.2	101167812	thyn1	11924908	11926798	-	NC_019871.2	101168062	acad8	11926924	11934180	+	126
752	NC_019862.2	101170338	LOC101170338	28646355	28661219	-	NC_019862.2	101170582	LOC101170582	28661346	28665662	+	127
753	NC_019866.2	101167791	LOC101167791	3323611	3347156	-	NC_019866.2	101163326	LOC101163326	3347283	3353207	+	127
754	NC_019870.2	105355178	LOC105355178	1973274	1977567	-	NC_019870.2	101160992	LOC101160992	1977694	2007833	+	127
755	NC_019881.2	101164466	rtcb	23749986	23753748	-	NC_019881.2	101164712	fbxo7	23753875	23761204	+	127
756	NC_019859.2	101170983	cwc25	8471657	8475402	-	NC_019859.2	110014121	LOC110014121	8475530	8479720	+	128
757	NC_019867.2	101170100	mvk	13197532	13204473	-	NC_019867.2	101170348	mmab	13204601	13208119	+	128
758	NC_019874.2	101172104	gtpbp10	18045194	18048618	-	NC_019874.2	101172190	osgin2	18048746	18055236	+	128
759	NC_019861.2	101158672	ndufs3	203944	214997	-	NC_019861.2	111946802	LOC111946802	215126	219672	+	129
760	NC_019871.2	101164578	hic1	11017208	11028380	-	NC_019871.2	110016198	LOC110016198	11028509	11032595	+	129
761	NC_019872.2	101165089	timm22	20334826	20341526	-	NC_019872.2	101168315	tspoap1	20341655	20417390	+	129
762	NC_019874.2	101173495	LOC101173495	20336278	20351522	-	NC_019874.2	105355953	LOC105355953	20351651	20361620	+	129
763	NC_019880.2	110017567	LOC110017567	15139283	15140232	-	NC_019880.2	110017568	LOC110017568	15140361	15144826	+	129
764	NC_019861.2	110014664	LOC110014664	38105571	38127804	-	NC_019861.2	101175133	LOC101175133	38127934	38145471	+	130
765	NC_019874.2	101155880	LOC101155880	27024610	27032778	-	NC_019874.2	101165668	LOC101165668	27032908	27040482	+	130
766	NC_019868.2	105354844	LOC105354844	7145665	7150845	-	NC_019868.2	101174600	gsr	7150976	7162228	+	131
767	NC_019877.2	101163616	ikzf5	11401838	11404535	-	NC_019877.2	101163855	acadsb	11404666	11409078	+	131
768	NC_019877.2	101164260	mrpl43	15954121	15957355	-	NC_019877.2	101170228	twnk	15957486	15965016	+	131
769	NC_019859.2	101171642	LOC101171642	28879446	28893229	-	NC_019859.2	110015481	LOC110015481	28893361	28907717	+	132
770	NC_019863.2	101168617	nsg1	30781820	30786830	-	NC_019863.2	101155922	LOC101155922	30786963	30816652	+	133
771	NC_019866.2	101170844	rangap1	19418822	19430949	-	NC_019866.2	101169364	LOC101169364	19431083	19450363	+	134
772	NC_019867.2	101165237	sart3	12881551	12888733	-	NC_019867.2	101165644	iscu	12888867	12890453	+	134
773	NC_019877.2	101160284	unk	20612	29475	-	NC_019877.2	101160039	LOC101160039	29609	31372	+	134
774	NC_019882.2	101163703	selenoi	3386771	3397712	-	NC_019882.2	110017680	ost4	3397846	3399117	+	134
775	NC_019865.2	101174996	LOC101174996	7755021	7763624	-	NC_019865.2	101166378	taf10	7763759	7767191	+	135
776	NC_019866.2	105354570	LOC105354570	13148879	13151400	-	NC_019866.2	100049337	LOC100049337	13151535	13153749	+	135
777	NC_019863.2	101162442	tmem167b	29287566	29290518	-	NC_019863.2	105354147	LOC105354147	29290655	29296253	+	137
778	NC_019869.2	101173720	LOC101173720	17448648	17452559	-	NC_019869.2	101173318	nudcd1	17452696	17490094	+	137
779	NC_019862.2	111947348	LOC111947348	6987065	6989169	-	NC_019862.2	101162275	LOC101162275	6989307	7034309	+	138
780	NC_019867.2	101166965	naaladl1	4013686	4023581	-	NC_019867.2	101159021	LOC101159021	4023719	4035841	+	138
781	NC_019878.2	101157255	lyrm4	3799942	3842004	-	NC_019878.2	101157492	fars2	3842142	3968450	+	138
782	NC_019878.2	110017259	LOC110017259	22947702	22956707	-	NC_019878.2	101169644	LOC101169644	22956845	22968717	+	138
783	NC_019880.2	101171959	qrsl1	20301325	20311413	-	NC_019880.2	101172209	rtn4ip1	20311551	20319828	+	138
784	NC_019880.2	101162332	babam2	25958247	26058733	-	NC_019880.2	101162801	rbks	26058871	26105405	+	138
785	NC_019882.2	101174388	wdcp	3006143	3011293	-	NC_019882.2	101162176	fkbp1b	3011431	3017176	+	138
786	NC_019882.2	110017790	trnae-cuc	16947891	16947962	-	NC_019882.2	101174067	LOC101174067	16948100	16964013	+	138
787	NC_019859.2	101157842	gde1	36182363	36189144	-	NC_019859.2	101158087	tmem186	36189283	36190630	+	139
788	NC_019861.2	101171147	LOC101171147	5353446	5359908	-	NC_019861.2	110013409	LOC110013409	5360047	5365965	+	139
789	NC_019863.2	101156245	LOC101156245	27793576	27795573	-	NC_019863.2	101156007	arfgap1	27795713	27813751	+	140
790	NC_019864.2	101157692	LOC101157692	20221196	20225324	-	NC_019864.2	105354235	terb1	20225464	20232300	+	140
791	NC_019865.2	101172409	ampd1	1544668	1557828	-	NC_019865.2	105354308	LOC105354308	1557968	1564595	+	140
792	NC_019875.2	105356114	LOC105356114	5662347	5663785	-	NC_019875.2	101157248	atp1b3	5663925	5667911	+	140
793	NC_019859.2	111947398	LOC111947398	4415365	4422429	-	NC_019859.2	110016076	LOC110016076	4422570	4431653	+	141
794	NC_019868.2	100049411	uprt	17832693	17839913	-	NC_019868.2	101168300	abcb7	17840054	17867998	+	141
795	NC_019870.2	101156904	rbm18	15174162	15205175	-	NC_019870.2	101157142	mrrf	15205316	15232346	+	141
796	NC_019879.2	101157983	pms1	16530896	16546522	-	NC_019879.2	101160518	ormdl1	16546664	16550177	+	142
797	NC_019868.2	101162220	polr2g	13736725	13740389	-	NC_019868.2	101155778	LOC101155778	13740532	13745164	+	143
798	NC_019869.2	101166316	LOC101166316	19932675	19938252	-	NC_019869.2	101166727	ppt1	19938395	19945012	+	143
799	NC_019867.2	101173472	LOC101173472	11087876	11099616	-	NC_019867.2	101173710	egflam	11099760	11124631	+	144
800	NC_019869.2	111948200	LOC111948200	3881722	3882481	-	NC_019869.2	101159834	LOC101159834	3882625	3884091	+	144
801	NC_019876.2	110014835	LOC110014835	2630388	2634902	-	NC_019876.2	110014838	LOC110014838	2635046	2638186	+	144
802	NC_019876.2	105354731	LOC105354731	4326582	4342929	-	NC_019876.2	101155357	tctn2	4343073	4349193	+	144
803	NC_019862.2	101156396	cpox	8668133	8672198	-	NC_019862.2	101170417	ccdc181	8672344	8677581	+	146
804	NC_019861.2	101161379	spg21	37278211	37283327	-	NC_019861.2	111947184	LOC111947184	37283474	37284684	+	147
805	NC_019869.2	101173480	LOC101173480	2470295	2472696	-	NC_019869.2	110015846	LOC110015846	2472843	2474367	+	147
806	NC_019874.2	101164342	LOC101164342	31723087	31726562	-	NC_019874.2	105356090	syt11	31726709	31737709	+	147
807	NC_019864.2	101160976	LOC101160976	15229704	15238489	-	NC_019864.2	101161237	fan1	15238637	15245670	+	148
808	NC_019875.2	101158139	LOC101158139	28869528	28878652	-	NC_019875.2	101158389	ift22	28878800	28880463	+	148
809	NC_019878.2	101158562	fen1	12532771	12536205	-	NC_019878.2	101158805	tm9sf1	12536353	12547872	+	148
810	NC_019881.2	101172120	osgep	10816328	10826978	-	NC_019881.2	101172621	apex1	10827126	10831035	+	148
811	NC_019865.2	101169534	idh3g	11758183	11763572	-	NC_019865.2	105354362	fam3a	11763721	11771077	+	149
812	NC_019868.2	101164070	bcorl1	10129957	10183672	-	NC_019868.2	110015824	trnav-uac	10183821	10183893	+	149
813	NC_019869.2	101167132	c11h6orf62	23209648	23213816	-	NC_019869.2	100049517	gmnn	23213965	23217886	+	149
814	NC_019872.2	101161741	LOC101161741	8789830	8791036	-	NC_019872.2	101161987	LOC101161987	8791185	8791937	+	149
815	NC_019875.2	101161833	nsun4	13889138	13895186	-	NC_019875.2	101166083	LOC101166083	13895336	13900496	+	150
816	NC_019877.2	101155549	ndufaf8	3983593	3985129	-	NC_019877.2	101171035	tepsin	3985279	3990217	+	150
817	NC_019865.2	101157291	LOC101157291	13524478	13527094	-	NC_019865.2	101156654	LOC101156654	13527245	13530791	+	151
818	NC_019868.2	101158677	rapgef2	1027788	1126784	-	NC_019868.2	101158927	c10h4orf45	1126935	1130327	+	151
819	NC_019876.2	101175511	rgp1	18545963	18554168	-	NC_019876.2	101175270	gba2	18554319	18566951	+	151
820	NC_019866.2	101154780	LOC101154780	11101474	11106175	-	NC_019866.2	101155031	LOC101155031	11106327	11193704	+	152
821	NC_019860.2	101158508	LOC101158508	6049893	6052012	-	NC_019860.2	101159649	LOC101159649	6052165	6054680	+	153
822	NC_019860.2	101163307	fastkd2	22090368	22095514	-	NC_019860.2	101155092	mdh1b	22095667	22098684	+	153
823	NC_019863.2	105354108	LOC105354108	18052054	18053724	-	NC_019863.2	101155762	rplp0	18053878	18056633	+	154
824	NC_019874.2	101172018	emg1	20209037	20210670	-	NC_019874.2	101172522	nop2	20210824	20220552	+	154
825	NC_019879.2	101168660	trappc2	23981434	23982926	-	NC_019879.2	101169988	ofd1	23983080	23992633	+	154
826	NC_019863.2	101155420	b4galnt1	4097919	4126627	-	NC_019863.2	101173623	os9	4126782	4139018	+	155
827	NC_019878.2	101170307	zic1	18566657	18569773	-	NC_019878.2	101170551	zic4	18569928	18577012	+	155
828	NC_019859.2	111947534	LOC111947534	10174830	10178411	-	NC_019859.2	101159559	LOC101159559	10178567	10289305	+	156
829	NC_019872.2	101174040	LOC101174040	7827174	7832153	-	NC_019872.2	101156599	LOC101156599	7832309	7837762	+	156
830	NC_019877.2	101161095	nubp2	8833534	8836145	-	NC_019877.2	101162324	spsb3	8836301	8841838	+	156
831	NC_019866.2	101162128	LOC101162128	9375164	9403178	-	NC_019866.2	101166387	qtrt1	9403335	9407180	+	157
832	NC_019867.2	101164649	polr3g	16255671	16258585	-	NC_019867.2	101164898	mblac2	16258742	16262819	+	157
833	NC_019882.2	101158320	LOC101158320	1962727	1971713	-	NC_019882.2	101158569	samd15	1971871	1973612	+	158
834	NC_019868.2	101171500	LOC101171500	18422388	18427957	-	NC_019868.2	110015762	LOC110015762	18428116	18434633	+	159
835	NC_019869.2	110015989	LOC110015989	24533011	24534569	-	NC_019869.2	101165079	fam135b	24534728	24579195	+	159
836	NC_019862.2	101175386	lsm7	8272835	8275482	-	NC_019862.2	101168447	LOC101168447	8275642	8278703	+	160
837	NC_019863.2	100049392	b3galt6	29294929	29299310	-	NC_019863.2	101171485	LOC101171485	29299470	29307568	+	160
838	NC_019876.2	101164681	LOC101164681	1913586	1923187	-	NC_019876.2	111949226	LOC111949226	1923347	1940708	+	160
839	NC_019877.2	101168406	luc7l	9488711	9494088	-	NC_019877.2	101168822	fam234a	9494248	9503634	+	160
840	NC_019880.2	101172293	kdm1a	6631139	6644513	-	NC_019880.2	101172542	LOC101172542	6644673	6649166	+	160
841	NC_019880.2	101165679	erg28	13264122	13266264	-	NC_019880.2	101167086	ttll5	13266425	13319900	+	161
842	NC_019870.2	101166106	mrps18c	628084	629189	-	NC_019870.2	101166357	helq	629351	636185	+	162
843	NC_019864.2	101167116	slc15a5	31087161	31091421	-	NC_019864.2	101162756	ccdc34	31091584	31093810	+	163
844	NC_019869.2	101169871	c11h1orf109	20075371	20078605	-	NC_019869.2	101167969	cdca8	20078768	20082306	+	163
845	NC_019874.2	101171277	hpn	14612124	14627158	-	NC_019874.2	101171522	LOC101171522	14627321	14632902	+	163
846	NC_019876.2	110013510	LOC110013510	5511256	5517823	-	NC_019876.2	101175289	LOC101175289	5517986	5534650	+	163
847	NC_019864.2	101175317	LOC101175317	15610974	15617870	-	NC_019864.2	101165633	kcnc1	15618034	15631201	+	164
848	NC_019872.2	101174283	dpp3	7882198	7891112	-	NC_019872.2	110016465	trnas-gcu	7891276	7891357	+	164
849	NC_019875.2	101174865	abcb8	27787957	27796506	-	NC_019875.2	101175197	LOC101175197	27796670	27811937	+	164
850	NC_019881.2	101157750	tprkb	365680	368508	-	NC_019881.2	101157993	alg10	368672	374949	+	164
851	NC_019875.2	101174221	extl2	24151968	24154228	-	NC_019875.2	101157888	LOC101157888	24154393	24157465	+	165
852	NC_019882.2	101166768	allc	22839297	22848591	-	NC_019882.2	110017706	LOC110017706	22848756	22850041	+	165
853	NC_019871.2	101163100	mre11	15152671	15158767	-	NC_019871.2	105355427	LOC105355427	15158933	15163742	+	166
854	NC_019877.2	101175272	vkorc1	8010422	8012442	-	NC_019877.2	101157651	LOC101157651	8012608	8018290	+	166
855	NC_019879.2	101161445	kctd12	8398766	8401021	-	NC_019879.2	110017408	LOC110017408	8401187	8402667	+	166
856	NC_019878.2	101166753	LOC101166753	3192430	3215549	-	NC_019878.2	111946577	LOC111946577	3215716	3221315	+	167
857	NC_019878.2	101155806	pomp	12148322	12150191	-	NC_019878.2	110017334	trnac-gca	12150358	12150429	+	167
858	NC_019874.2	101159609	plekha8	16095310	16102782	-	NC_019874.2	101156431	fkbp14	16102950	16104628	+	168
859	NC_019875.2	101174695	tmem68	5106996	5121670	-	NC_019875.2	101155635	tgs1	5121839	5138990	+	169
860	NC_019867.2	111947906	LOC111947906	16549289	16549689	-	NC_019867.2	111947905	LOC111947905	16549859	16553991	+	170
861	NC_019861.2	101173133	cenpn	22526794	22533842	-	NC_019861.2	101173376	cmc2	22534013	22535618	+	171
862	NC_019863.2	101172326	ap5b1	24472931	24477587	-	NC_019863.2	101172575	LOC101172575	24477758	24480213	+	171
863	NC_019881.2	101159236	dhx57	6403492	6416416	-	NC_019881.2	101169252	morn2	6416587	6420096	+	171
864	NC_019859.2	111948340	LOC111948340	34625019	34640160	-	NC_019859.2	101171553	LOC101171553	34640332	34646101	+	172
865	NC_019865.2	101160319	LOC101160319	18811037	18814087	-	NC_019865.2	101160557	LOC101160557	18814259	18829509	+	172
866	NC_019867.2	101154784	LOC101154784	6048750	6080144	-	NC_019867.2	101169860	snap29	6080316	6085883	+	172
867	NC_019867.2	101160326	megf9	28557744	28589503	-	NC_019867.2	111947933	LOC111947933	28589675	28597812	+	172
868	NC_019873.2	101164671	LOC101164671	26881800	26903136	-	NC_019873.2	101164087	mrpl14	26903308	26904768	+	172
869	NC_019865.2	101174667	cbx5	12832031	12838244	-	NC_019865.2	101174914	LOC101174914	12838417	12841865	+	173
870	NC_019869.2	101166317	pqlc1	25206346	25242087	-	NC_019869.2	105355151	LOC105355151	25242260	25244415	+	173
871	NC_019882.2	101175212	nbas	14604253	14762905	-	NC_019882.2	101175453	ddx1	14763078	14769034	+	173
872	NC_019872.2	101172676	c14hxorf57	16629724	16638693	-	NC_019872.2	101172922	tbc1d8b	16638869	16655614	+	176
873	NC_019859.2	111947431	LOC111947431	26533039	26563248	-	NC_019859.2	105356751	LOC105356751	26563425	26567096	+	177
874	NC_019873.2	101166822	dis3	18614687	18621160	-	NC_019873.2	101166158	pibf1	18621337	18637386	+	177
875	NC_019877.2	101165265	acsf2	19378653	19416225	-	NC_019877.2	110017172	LOC110017172	19416402	19427324	+	177
876	NC_019872.2	101157077	LOC101157077	7868630	7877016	-	NC_019872.2	105355571	LOC105355571	7877195	7882185	+	179
877	NC_019865.2	105354371	LOC105354371	12746838	12761136	-	NC_019865.2	101174186	LOC101174186	12761317	12779993	+	181
878	NC_019867.2	101175169	tmem127	18360114	18362551	-	NC_019867.2	101175410	ciao1	18362732	18365840	+	181
879	NC_019873.2	101157003	sfxn4	30280926	30288657	-	NC_019873.2	101157243	prdx3	30288838	30294697	+	181
880	NC_019868.2	101175171	nudt22	11847839	11851246	-	NC_019868.2	101175412	dnajc4	11851429	11857043	+	183
881	NC_019869.2	101174757	LOC101174757	11628780	11665067	-	NC_019869.2	101163749	trappc3	11665250	11676327	+	183
882	NC_019870.2	110016074	LOC110016074	14788262	14791653	-	NC_019870.2	101175666	rnf208	14791836	14800277	+	183
883	NC_019879.2	101158242	adat3	16550445	16553924	-	NC_019879.2	101160772	osgepl1	16554107	16556930	+	183
884	NC_019865.2	101169205	LOC101169205	21060348	21074807	-	NC_019865.2	101166627	LOC101166627	21074991	21091617	+	184
885	NC_019862.2	101172647	prpf38a	23720801	23729346	-	NC_019862.2	101172891	orc1	23729531	23748739	+	185
886	NC_019878.2	101172450	acad11	19067654	19084638	-	NC_019878.2	101172851	uba5	19084823	19088225	+	185
887	NC_019880.2	101164607	iqcc	9527441	9530339	-	NC_019880.2	101171121	fancm	9530524	9564994	+	185
888	NC_019860.2	101158742	LOC101158742	24396637	24401370	-	NC_019860.2	101158252	LOC101158252	24401556	24404362	+	186
889	NC_019874.2	101162896	polr3gl	32575408	32578892	-	NC_019874.2	101163381	LOC101163381	32579078	32596778	+	186
890	NC_019879.2	101158983	sympk	16685405	16694214	-	NC_019879.2	101159233	slc35f5	16694400	16709693	+	186
891	NC_019861.2	105357793	LOC105357793	28366512	28368946	-	NC_019861.2	101160640	LOC101160640	28369133	28404058	+	187
892	NC_019864.2	101156323	klhl36	27881494	27892345	-	NC_019864.2	101171827	cotl1	27892533	27899722	+	188
893	NC_019877.2	101175688	mrpl10	19028307	19031202	-	NC_019877.2	101154985	pnpo	19031390	19037920	+	188
894	NC_019879.2	101167002	mrpl30	10012701	10014786	-	NC_019879.2	101167254	mitd1	10014974	10018933	+	188
895	NC_019862.2	101170579	impact	3134819	3153923	-	NC_019862.2	101166541	LOC101166541	3154112	3188142	+	189
896	NC_019864.2	101155848	pdf	27842863	27845377	-	NC_019864.2	101156085	LOC101156085	27845567	27852775	+	190
897	NC_019871.2	101170694	slc46a1	16962192	16982458	-	NC_019871.2	100125524	LOC100125524	16982648	16994836	+	190
898	NC_019875.2	101164592	dars2	20802331	20809262	-	NC_019875.2	110017021	trnaq-cug	20809452	20809523	+	190
899	NC_019879.2	101162168	c21h3orf38	17823507	17829941	-	NC_019879.2	101162407	LOC101162407	17830131	17839464	+	190
900	NC_019881.2	101175703	psmc2	9539691	9544608	-	NC_019881.2	101155488	dnajc2	9544798	9561278	+	190
901	NC_019861.2	101164540	sdhaf2	18852014	18855641	-	NC_019861.2	101164290	cpsf7	18855832	18861119	+	191
902	NC_019869.2	101167716	ehmt2	5416383	5434689	-	NC_019869.2	101167967	zbtb12	5434880	5442566	+	191
903	NC_019880.2	101161931	aldh6a1	13092325	13099395	-	NC_019880.2	101162171	gstz1	13099586	13101679	+	191
904	NC_019867.2	101174674	srrd	13548327	13549835	-	NC_019867.2	101160986	tfip11	13550027	13554778	+	192
905	NC_019875.2	110017019	trnar-ucu	29409228	29409319	-	NC_019875.2	101164927	bag1	29409511	29411858	+	192
906	NC_019877.2	101155061	LOC101155061	3791408	3793379	-	NC_019877.2	101170306	faap100	3793571	3799734	+	192
907	NC_019879.2	101161351	cir1	22284406	22292779	-	NC_019879.2	101162721	scrn3	22292971	22297182	+	192
908	NC_019881.2	101165189	vezt	20451580	20464665	-	NC_019881.2	101165435	LOC101165435	20464857	20495990	+	192
909	NC_019866.2	101173148	snrnp25	8137432	8139841	-	NC_019866.2	101173392	polr3k	8140034	8141209	+	193
910	NC_019859.2	110014475	trnag-ucc	34221107	34221177	-	NC_019859.2	110014473	trnae-uuc	34221371	34221442	+	194
911	NC_019859.2	110013386	trnae-uuc	34543343	34543414	-	NC_019859.2	110014456	trnag-ucc	34543608	34543678	+	194
912	NC_019861.2	111947167	LOC111947167	31347440	31358539	-	NC_019861.2	101168193	tdp1	31358733	31368281	+	194
913	NC_019875.2	101173172	LOC101173172	15885651	15891423	-	NC_019875.2	101173412	LOC101173412	15891618	15894567	+	195
914	NC_019877.2	101157891	pigp	8247810	8250445	-	NC_019877.2	101158141	rexo4	8250640	8254309	+	195
915	NC_019865.2	101169286	qars	16936415	16944103	-	NC_019865.2	101169533	ogg1	16944299	16947640	+	196
916	NC_019881.2	101163451	parpbp	20056695	20076633	-	NC_019881.2	101168416	nup37	20076829	20098540	+	196
917	NC_019859.2	101174641	pus10	4098278	4105538	-	NC_019859.2	101174887	cct4	4105735	4113356	+	197
918	NC_019872.2	101159694	ap4m1	23458661	23469254	-	NC_019872.2	101159938	rbmx2	23469451	23472359	+	197
919	NC_019860.2	101164945	cars2	837880	844596	-	NC_019860.2	101165197	atg3	844795	852795	+	199
920	NC_019864.2	101156733	LOC101156733	29298096	29304329	-	NC_019864.2	101160730	LOC101160730	29304528	29311920	+	199
921	NC_019864.2	101158942	rxylt1	30468735	30472945	-	NC_019864.2	101159190	LOC101159190	30473144	30474521	+	199
922	NC_019868.2	111948029	LOC111948029	20899025	20902085	-	NC_019868.2	111948030	syce3	20902284	20903241	+	199
923	NC_019861.2	101162272	tubgcp4	4181971	4199511	-	NC_019861.2	101166116	LOC101166116	4199711	4203486	+	200
924	NC_019877.2	101169320	pms2	3681428	3688824	-	NC_019877.2	101174538	LOC101174538	3689024	3697497	+	200
925	NC_019879.2	101160771	commd6	8259949	8264707	-	NC_019879.2	101161197	uchl3	8264908	8269157	+	201
926	NC_019859.2	101172304	rbm34	3870990	3876372	-	NC_019859.2	101171303	tbce	3876574	3888158	+	202
927	NC_019875.2	100144380	prmt5	17813412	17822209	-	NC_019875.2	101163691	LOC101163691	17822411	17823806	+	202
928	NC_019875.2	110017018	trnaw-cca	25031276	25031347	-	NC_019875.2	110017023	trnai-aau	25031549	25031622	+	202
929	NC_019866.2	101168712	nup85	13014895	13023667	-	NC_019866.2	100335143	sumo2	13023870	13029807	+	203
930	NC_019882.2	101158906	cenpw	15625852	15628026	-	NC_019882.2	101158656	hddc2	15628229	15631074	+	203
931	NC_019868.2	101175173	ints10	15818904	15827812	-	NC_019868.2	101175414	slc25a51	15828016	15831443	+	204
932	NC_019859.2	105357370	LOC105357370	32756876	32757803	-	NC_019859.2	105358724	LOC105358724	32758008	32761558	+	205
933	NC_019867.2	101167797	gatc	12990924	12994001	-	NC_019867.2	110015690	trnak-uuu	12994206	12994278	+	205
934	NC_019876.2	101168900	plaa	11752721	11760269	-	NC_019876.2	101169565	zdhhc21	11760474	11768058	+	205
935	NC_019877.2	101163932	LOC101163932	9264776	9266212	-	NC_019877.2	101164188	c19h7orf50	9266417	9272631	+	205
936	NC_019862.2	110014918	LOC110014918	6119970	6124060	-	NC_019862.2	101158842	nfia	6124266	6248055	+	206
937	NC_019871.2	101160090	nudt8	32565150	32570263	-	NC_019871.2	101167887	LOC101167887	32570469	32575340	+	206
938	NC_019862.2	110013545	LOC110013545	32704540	32705025	-	NC_019862.2	101168764	LOC101168764	32705232	32794731	+	207
939	NC_019868.2	101172743	nxt2	22007782	22009270	-	NC_019868.2	101166639	psmd10	22009478	22014314	+	208
940	NC_019869.2	110014789	trnan-guu	26538245	26538318	-	NC_019869.2	111948283	trnad-auc	26538526	26538597	+	208
941	NC_019869.2	111948281	trnan-guu	26540043	26540116	-	NC_019869.2	110014784	trnad-guc	26540324	26540395	+	208
942	NC_019869.2	111948282	trnan-guu	26541841	26541914	-	NC_019869.2	110014786	trnad-guc	26542122	26542193	+	208
943	NC_019879.2	101163446	cenpj	11124392	11145983	-	NC_019879.2	101163698	ttf2	11146191	11164348	+	208
944	NC_019880.2	101161685	btbd7	12367464	12388152	-	NC_019880.2	105356928	LOC105356928	12388361	12390518	+	209
945	NC_019869.2	101164073	ndufb9	1956040	1959958	-	NC_019869.2	101169299	tatdn1	1960168	1965823	+	210
946	NC_019862.2	101164296	cep63	2679159	2689626	-	NC_019862.2	111947333	LOC111947333	2689837	2692969	+	211
947	NC_019870.2	101162856	LOC101162856	13842441	13850653	-	NC_019870.2	101168558	morn3	13850864	13852480	+	211
948	NC_019872.2	101172754	vps36	11464926	11471042	-	NC_019872.2	101175257	proser1	11471253	11484657	+	211
949	NC_019876.2	101173814	nat8l	18405515	18424319	-	NC_019876.2	105356432	LOC105356432	18424531	18434521	+	212
950	NC_019877.2	101173419	LOC101173419	11365291	11387443	-	NC_019877.2	101173664	LOC101173664	11387655	11399006	+	212
951	NC_019879.2	101155475	dhrs12	5131803	5136773	-	NC_019879.2	110017462	trnal-caa	5136987	5137096	+	214
952	NC_019879.2	101170799	ehhadh	20080984	20089372	-	NC_019879.2	101171038	tmem41a	20089586	20096823	+	214
953	NC_019878.2	101157494	mtfr1	17146319	17152342	-	NC_019878.2	101157737	LOC101157737	17152558	17160227	+	216
954	NC_019869.2	101167805	LOC101167805	14659881	14670611	-	NC_019869.2	101158708	LOC101158708	14670828	14682325	+	217
955	NC_019873.2	101163997	mettl18	23446870	23451199	-	NC_019873.2	101164249	LOC101164249	23451416	23457871	+	217
956	NC_019872.2	101154887	lars	7273488	7294008	-	NC_019872.2	101155133	rbm27	7294226	7311357	+	218
957	NC_019875.2	101166907	toe1	19165745	19173280	-	NC_019875.2	101167150	LOC101167150	19173498	19179305	+	218
958	NC_019867.2	101171672	acaa2	6251910	6257771	-	NC_019867.2	101172584	mrpl40	6257990	6259523	+	219
959	NC_019878.2	101159779	map3k8	7516592	7523339	-	NC_019878.2	101160027	mtpap	7523558	7542258	+	219
960	NC_019868.2	101172641	LOC101172641	3830419	3835180	-	NC_019868.2	101166537	LOC101166537	3835401	3839746	+	221
961	NC_019869.2	105355022	LOC105355022	3200437	3207505	-	NC_019869.2	101166061	LOC101166061	3207726	3216534	+	221
962	NC_019873.2	100049395	pno1	11202197	11205499	-	NC_019873.2	101166821	wdr92	11205720	11210931	+	221
963	NC_019859.2	101161949	dctn6	11948362	11952160	-	NC_019859.2	101166687	hgsnat	11952382	11963308	+	222
964	NC_019866.2	101169701	LOC101169701	13170713	13175040	-	NC_019866.2	101166051	c8h17orf75	13175263	13178362	+	223
965	NC_019873.2	105355793	LOC105355793	21905267	21906704	-	NC_019873.2	101157966	LOC101157966	21906927	21911766	+	223
966	NC_019860.2	101175299	cpb2	22029070	22032729	-	NC_019860.2	101175546	LOC101175546	22032953	22036053	+	224
967	NC_019864.2	101162834	LOC101162834	8168083	8172610	-	NC_019864.2	101163076	c6h12orf73	8172834	8174440	+	224
968	NC_019864.2	110016401	LOC110016401	12771698	12774916	-	NC_019864.2	111947532	LOC111947532	12775140	12778705	+	224
969	NC_019882.2	111947104	LOC111947104	18826776	18829991	-	NC_019882.2	111947105	LOC111947105	18830215	18833771	+	224
970	NC_019864.2	101171825	galk2	15112820	15116505	-	NC_019864.2	101159987	cep152	15116730	15128252	+	225
971	NC_019867.2	101172500	agtpbp1	10938272	10965760	-	NC_019867.2	101172739	naa35	10965985	10978333	+	225
972	NC_019870.2	101155044	gfm2	5742962	5750978	-	NC_019870.2	101158868	nsa2	5751203	5753355	+	225
973	NC_019859.2	101174483	LOC101174483	10289411	10292350	-	NC_019859.2	101174724	LOC101174724	10292577	10296957	+	227
974	NC_019877.2	111946424	LOC111946424	19372318	19374167	-	NC_019877.2	101161294	armc7	19374394	19376697	+	227
975	NC_019880.2	101170556	LOC101170556	1757883	1761232	-	NC_019880.2	105356879	LOC105356879	1761459	1767641	+	227
976	NC_019874.2	101163763	flcn	19456943	19464943	-	NC_019874.2	101162951	leng9	19465172	19469184	+	229
977	NC_019865.2	101172331	LOC101172331	9106119	9108423	-	NC_019865.2	101159193	LOC101159193	9108653	9112543	+	230
978	NC_019871.2	100271915	wrb	25293358	25298359	-	NC_019871.2	101155623	LOC101155623	25298589	25301280	+	230
979	NC_019873.2	101168643	LOC101168643	19089645	19093346	-	NC_019873.2	111948812	LOC111948812	19093576	19098439	+	230
980	NC_019862.2	101164143	nme7	27523446	27544640	-	NC_019862.2	101164391	LOC101164391	27544871	27547762	+	231
981	NC_019875.2	101155299	LOC101155299	16474508	16479703	-	NC_019875.2	101155544	LOC101155544	16479934	16488129	+	231
982	NC_019882.2	101157026	hsdl1	17643688	17646676	-	NC_019882.2	101157267	tbc1d32	17646908	17682432	+	232
983	NC_019872.2	101169308	myo19	20681164	20698633	-	NC_019872.2	101167143	pigw	20698866	20701665	+	233
984	NC_019873.2	101162469	marveld1	22447573	22449112	-	NC_019873.2	101162703	LOC101162703	22449345	22454152	+	233
985	NC_019864.2	101165477	LOC101165477	21527332	21539119	-	NC_019864.2	101165727	LOC101165727	21539353	21556056	+	234
986	NC_019878.2	101164684	ccdc58	17879149	17881365	-	NC_019878.2	101164932	fam162a	17881599	17885008	+	234
987	NC_019866.2	101159105	LOC101159105	1106500	1111438	-	NC_019866.2	101159355	tmem104	1111673	1160104	+	235
988	NC_019874.2	101167069	alg2	17504353	17508181	-	NC_019874.2	101167479	sec61b	17508416	17513339	+	235
989	NC_019865.2	101154928	LOC101154928	30991665	30998883	-	NC_019865.2	101162741	slc25a20	30999119	31009992	+	236
990	NC_019873.2	101169136	ebf3	19484984	19551479	-	NC_019873.2	105355790	LOC105355790	19551715	19554054	+	236
991	NC_019879.2	101171651	LOC101171651	31067466	31082266	-	NC_019879.2	101171400	slc37a1	31082502	31093642	+	236
992	NC_019860.2	110016878	trnak-cuu	23927303	23927375	-	NC_019860.2	110016853	trnad-guc	23927612	23927683	+	237
993	NC_019876.2	101172688	LOC101172688	18094831	18100331	-	NC_019876.2	101172934	LOC101172934	18100568	18103944	+	237
994	NC_019880.2	101174548	LOC101174548	14935149	14948951	-	NC_019880.2	101174788	c22h14orf28	14949188	14952686	+	237
995	NC_019861.2	110015802	LOC110015802	323950	326872	-	NC_019861.2	101169905	hypk	327110	332733	+	238
996	NC_019864.2	101158353	furin	22147990	22246725	-	NC_019864.2	101158604	LOC101158604	22246963	22260232	+	238
997	NC_019860.2	110013600	LOC110013600	25227317	25228473	-	NC_019860.2	100192404	olgc3	25228712	25337362	+	239
998	NC_019872.2	111948624	LOC111948624	18272800	18276018	-	NC_019872.2	110016400	LOC110016400	18276257	18279814	+	239
999	NC_019867.2	101154783	LOC101154783	6555806	6561168	-	NC_019867.2	101155277	LOC101155277	6561408	6577601	+	240
1000	NC_019871.2	101166817	LOC101166817	24860242	24873621	-	NC_019871.2	101167063	atm	24873861	24908979	+	240
1001	NC_019879.2	101156780	spc25	21585111	21589323	-	NC_019879.2	101156928	g6pc2	21589564	21591550	+	241
1002	NC_019860.2	101160379	LOC101160379	25183890	25194446	-	NC_019860.2	101160131	LOC101160131	25194688	25198264	+	242
1003	NC_019878.2	101167518	LOC101167518	21026210	21055801	-	NC_019878.2	100049338	LOC100049338	21056043	21058055	+	242
1004	NC_019874.2	101173655	eaf1	26170013	26175524	-	NC_019874.2	101161578	mettl6	26175768	26179153	+	244
1005	NC_019875.2	101159044	znf644	5861977	5881643	-	NC_019875.2	101159294	hfm1	5881887	5915140	+	244
1006	NC_019875.2	110017020	trnae-cuc	30208963	30209034	-	NC_019875.2	101168741	sppl2b	30209278	30217053	+	244
1007	NC_019880.2	111946835	LOC111946835	1767711	1771060	-	NC_019880.2	101163125	rtf1	1771304	1781061	+	244
1008	NC_019863.2	101172572	zbtb49	16774458	16780082	-	NC_019863.2	101172807	lyar	16780327	16784461	+	245
1009	NC_019880.2	105356872	LOC105356872	755282	755776	-	NC_019880.2	101165855	slc25a21	756021	832699	+	245
1010	NC_019865.2	101160809	LOC101160809	14262549	14271611	-	NC_019865.2	101159261	LOC101159261	14271857	14276727	+	246
1011	NC_019866.2	101167120	LOC101167120	3261054	3266984	-	NC_019866.2	101162601	LOC101162601	3267230	3281021	+	246
1012	NC_019882.2	101168339	pigh	21958421	21962649	-	NC_019882.2	101168591	LOC101168591	21962895	21971754	+	246
1013	NC_019871.2	101164422	glod4	10293069	10296402	-	NC_019871.2	101164664	mrm3	10296649	10301950	+	247
1014	NC_019874.2	101168397	tex10	17666001	17675615	-	NC_019874.2	101168649	LOC101168649	17675863	17683429	+	248
1015	NC_019859.2	101169408	wdr83os	27112086	27118270	-	NC_019859.2	101169657	wdr83	27118520	27124829	+	250
1016	NC_019862.2	101171155	LOC101171155	23224372	23315357	-	NC_019862.2	110014964	LOC110014964	23315608	23316023	+	251
1017	NC_019875.2	101166334	LOC101166334	3375003	3382301	-	NC_019875.2	101170954	tep1	3382552	3414701	+	251
1018	NC_019876.2	105356499	LOC105356499	29841181	29842497	-	NC_019876.2	101173417	rwdd4	29842749	29854548	+	252
1019	NC_019860.2	101174488	LOC101174488	9915139	9921141	-	NC_019860.2	101160538	LOC101160538	9921394	9933063	+	253
1020	NC_019878.2	101163532	pign	14102924	14117037	-	NC_019878.2	101163777	kiaa1468	14117291	14148013	+	254
1021	NC_019874.2	101154974	LOC101154974	18539366	18550850	-	NC_019874.2	101155221	tmem107	18551106	18553175	+	256
1022	NC_019879.2	101157496	ift88	11373223	11402551	-	NC_019879.2	101157739	cryl1	11402808	11418841	+	257
1023	NC_019862.2	101155917	LOC101155917	11607510	11624091	-	NC_019862.2	101158010	srek1ip1	11624351	11634653	+	260
1024	NC_019870.2	101162857	LOC101162857	29204341	29271163	-	NC_019870.2	110016132	LOC110016132	29271423	29279825	+	260
1025	NC_019875.2	101158232	selenof	5740741	5743606	-	NC_019875.2	101158479	hs2st1	5743866	5767641	+	260
1026	NC_019877.2	110014858	trnaq-cug	93928	93999	-	NC_019877.2	101154852	daglb	94259	100172	+	260
1027	NC_019864.2	101169900	LOC101169900	31880198	31883860	-	NC_019864.2	111947558	LOC111947558	31884121	31885375	+	261
1028	NC_019873.2	101165753	cutc	23160294	23167600	-	NC_019873.2	101165997	LOC101165997	23167861	23172099	+	261
1029	NC_019866.2	101161157	LOC101161157	12100095	12101962	-	NC_019866.2	101161406	ern1	12102224	12116444	+	262
1030	NC_019873.2	101168425	fignl1	30449446	30459580	-	NC_019873.2	101168672	ttl	30459847	30466750	+	267
1031	NC_019880.2	101173594	tonsl	10025441	10037981	-	NC_019880.2	101167911	LOC101167911	10038249	10057532	+	268
1032	NC_019867.2	101155356	fbxw8	3101594	3121853	-	NC_019867.2	105354678	LOC105354678	3122122	3124126	+	269
1033	NC_019867.2	111947891	LOC111947891	8689777	8691844	-	NC_019867.2	111947887	LOC111947887	8692113	8695580	+	269
1034	NC_019870.2	101166483	wdr5	23020371	23027818	-	NC_019870.2	101174934	LOC101174934	23028087	23037650	+	269
1035	NC_019868.2	100049318	fgf20a	26731855	26733741	-	NC_019868.2	101164731	LOC101164731	26734011	26761777	+	270
1036	NC_019880.2	101167914	brms1l	19674149	19682041	-	NC_019880.2	101158901	ralgapa1	19682311	19776417	+	270
1037	NC_019859.2	101173282	mycbpap	28253549	28269240	-	NC_019859.2	101173527	tekt4	28269514	28280941	+	274
1038	NC_019862.2	101174656	LOC101174656	5173195	5197615	-	NC_019862.2	110014848	LOC110014848	5197889	5200895	+	274
1039	NC_019877.2	101161924	dclre1a	5387738	5395443	-	NC_019877.2	101162161	nhlrc2	5395718	5421540	+	275
1040	NC_019861.2	101166861	phf10	24490512	24498751	-	NC_019861.2	101158840	rab4a	24499027	24502483	+	276
1041	NC_019877.2	101161117	cript	12479140	12483674	-	NC_019877.2	105357965	pigf	12483950	12487414	+	276
1042	NC_019880.2	101173024	LOC101173024	6679755	6681613	-	NC_019880.2	101173269	wdr20	6681889	6691447	+	276
1043	NC_019859.2	101155009	rexo5	23285835	23294839	-	NC_019859.2	101155256	eri2	23295116	23300047	+	277
1044	NC_019866.2	101157456	LOC101157456	11627492	11632443	-	NC_019866.2	101157700	LOC101157700	11632720	11638364	+	277
1045	NC_019867.2	101163011	LOC101163011	12559687	12562905	-	NC_019867.2	101175084	ccdc117	12563183	12567279	+	278
1046	NC_019870.2	101171847	psmd5	8931592	8937860	-	NC_019870.2	101162144	LOC101162144	8938138	8939835	+	278
1047	NC_019874.2	101163107	spag1	5938243	5963458	-	NC_019874.2	101163353	fbxo43	5963736	5969101	+	278
1048	NC_019859.2	101165374	LOC101165374	2122299	2122834	-	NC_019859.2	101160784	LOC101160784	2123113	2123590	+	279
1049	NC_019868.2	101163093	LOC101163093	17973164	17976765	-	NC_019868.2	105354918	LOC105354918	17977044	17981519	+	279
1050	NC_019881.2	101161205	LOC101161205	6847728	6865524	-	NC_019881.2	101170970	LOC101170970	6865803	6875578	+	279
1051	NC_019868.2	105358129	LOC105358129	15126623	15129331	-	NC_019868.2	111948006	LOC111948006	15129611	15136109	+	280
1052	NC_019861.2	101174986	LOC101174986	26683106	26688836	-	NC_019861.2	110014643	trnah-gug	26689117	26689188	+	281
1053	NC_019865.2	101163494	uxt	33757851	33768743	-	NC_019865.2	101166132	cdk20	33769026	33784046	+	283
1054	NC_019859.2	101171134	LOC101171134	3746771	3747254	-	NC_019859.2	101171054	LOC101171054	3747538	3748009	+	284
1055	NC_019874.2	101162781	cep72	16682835	16687498	-	NC_019874.2	101162471	LOC101162471	16687783	16689751	+	285
1056	NC_019860.2	101169838	mxra5	307396	319897	-	NC_019860.2	111948917	LOC111948917	320185	325622	+	288
1057	NC_019859.2	101169170	LOC101169170	3322794	3323263	-	NC_019859.2	101168343	LOC101168343	3323553	3324004	+	290
1058	NC_019868.2	101162691	phykpl	17085983	17089699	-	NC_019868.2	101163179	LOC101163179	17089989	17095231	+	290
1059	NC_019863.2	101162520	mars	10647617	10664476	-	NC_019863.2	101162752	arhgap9	10664767	10713429	+	291
1060	NC_019859.2	101165618	LOC101165618	2175446	2175976	-	NC_019859.2	101161532	LOC101161532	2176268	2176729	+	292
1061	NC_019873.2	101155053	mcmbp	29875220	29887361	-	NC_019873.2	101155540	sec23ip	29887653	29893908	+	292
1062	NC_019882.2	101168760	LOC101168760	23119068	23147661	-	NC_019882.2	101174480	xrcc3	23147953	23153083	+	292
1063	NC_019861.2	105357009	ccdc81	14374447	14386389	-	NC_019861.2	105357014	LOC105357014	14386682	14402275	+	293
1064	NC_019863.2	101170670	LOC101170670	17848087	17863528	-	NC_019863.2	101175474	dnai1	17863821	17878927	+	293
1065	NC_019878.2	101156446	LOC101156446	20060829	20065519	-	NC_019878.2	101160769	zfand1	20065813	20069066	+	294
1066	NC_019865.2	101162291	LOC101162291	20231457	20240434	-	NC_019865.2	101162529	LOC101162529	20240730	20245699	+	296
1067	NC_019878.2	101155306	tmem241	11820543	11824447	-	NC_019878.2	101155551	nsmaf	11824743	11838960	+	296
1068	NC_019881.2	101171046	LOC101171046	17080297	17083114	-	NC_019881.2	101157905	LOC101157905	17083410	17089720	+	296
1069	NC_019861.2	101161136	sccpdh	24733513	24741184	-	NC_019861.2	101161385	tfb2m	24741481	24746485	+	297
1070	NC_019874.2	101164339	mindy3	16896627	16914008	-	NC_019874.2	101165000	LOC101165000	16914306	16938911	+	298
1071	NC_019877.2	101163442	c19h8orf33	9259984	9263049	-	NC_019877.2	101163693	LOC101163693	9263347	9265007	+	298
1072	NC_019881.2	101171624	creld2	7320230	7328676	-	NC_019881.2	101171875	alg12	7328974	7333660	+	298
1073	NC_019881.2	101172462	LOC101172462	23890380	23902496	-	NC_019881.2	101172703	gcc1	23902795	23905633	+	299
1074	NC_019863.2	100144373	cish	8132902	8134837	-	NC_019863.2	111947434	LOC111947434	8135137	8137647	+	300
1075	NC_019875.2	101165423	mettl17	3346733	3352201	-	NC_019875.2	101165670	parp2	3352501	3364679	+	300
1076	NC_019865.2	101164308	birc7	15825624	15835140	-	NC_019865.2	101163899	LOC101163899	15835441	15843080	+	301
1077	NC_019870.2	101168722	sigmar1	19563659	19569282	-	NC_019870.2	101163263	galt	19569583	19613277	+	301
1078	NC_019879.2	105356747	LOC105356747	5455331	5463049	-	NC_019879.2	101156209	LOC101156209	5463350	5554067	+	301
1079	NC_019859.2	101172554	LOC101172554	3978002	3980945	-	NC_019859.2	111947388	LOC111947388	3981247	3982391	+	302
1080	NC_019859.2	101175374	LOC101175374	8895863	8896328	-	NC_019859.2	111947476	LOC111947476	8896631	8897158	+	303
1081	NC_019861.2	105358580	LOC105358580	35739686	35753273	-	NC_019861.2	101170505	tshz3	35753576	35790203	+	303
1082	NC_019863.2	101157770	LOC101157770	5274425	5280237	-	NC_019863.2	101158014	LOC101158014	5280540	5321054	+	303
1083	NC_019866.2	101163660	LOC101163660	2676338	2679060	-	NC_019866.2	101163902	mfsd11	2679363	2685454	+	303
1084	NC_019864.2	101156970	agk	29312360	29316789	-	NC_019864.2	101160977	nup205	29317093	29333830	+	304
1085	NC_019859.2	111947653	rpl9	13027682	13032175	-	NC_019859.2	101165533	lias	13032480	13036648	+	305
1086	NC_019869.2	101167053	LOC101167053	7013252	7016982	-	NC_019869.2	111948278	LOC111948278	7017287	7017392	+	305
1087	NC_019875.2	101162075	LOC101162075	29469796	29489839	-	NC_019875.2	110016927	LOC110016927	29490145	29528865	+	306
1088	NC_019880.2	101167502	LOC101167502	2535717	2557756	-	NC_019880.2	101167753	g2e3	2558063	2567728	+	307
1089	NC_019860.2	101155262	LOC101155262	17402967	17421720	-	NC_019860.2	101155500	LOC101155500	17422028	17431813	+	308
1090	NC_019870.2	101165080	mrps24	1855453	1858039	-	NC_019870.2	101165327	nudcd3	1858348	1862359	+	309
1091	NC_019859.2	101173279	LOC101173279	8925690	8926519	-	NC_019859.2	111947473	LOC111947473	8926829	8927344	+	310
1092	NC_019871.2	110016311	trnap-agg	12337380	12337451	-	NC_019871.2	101169875	LOC101169875	12337761	12341636	+	310
1093	NC_019871.2	101156031	mff	22989802	22995661	-	NC_019871.2	101169224	LOC101169224	22995971	23058444	+	310
1094	NC_019860.2	101169340	LOC101169340	282468	299341	-	NC_019860.2	101169587	LOC101169587	299652	306211	+	311
1095	NC_019874.2	101171192	rpp38	17912153	17915654	-	NC_019874.2	101171106	acbd7	17915965	17917708	+	311
1096	NC_019859.2	101169172	polq	12654081	12669831	-	NC_019859.2	101164280	LOC101164280	12670143	12682394	+	312
1097	NC_019861.2	101170578	LOC101170578	24988912	25000901	-	NC_019861.2	101170829	kctd3	25001213	25016199	+	312
1098	NC_019876.2	101155566	LOC101155566	23059680	23077799	-	NC_019876.2	101155818	LOC101155818	23078112	23092362	+	313
1099	NC_019880.2	101171960	clip4	28155799	28211408	-	NC_019880.2	101171212	pqlc3	28211721	28226007	+	313
1100	NC_019859.2	110015170	LOC110015170	15768972	15770746	-	NC_019859.2	101170986	tet2	15771060	15792821	+	314
1101	NC_019859.2	110015222	LOC110015222	18695233	18711330	-	NC_019859.2	101173840	ednra	18711644	18725594	+	314
1102	NC_019880.2	101159629	LOC101159629	19920078	19968850	-	NC_019880.2	101170235	adprhl2	19969164	19977305	+	314
1103	NC_019859.2	105357959	LOC105357959	1240083	1240537	-	NC_019859.2	101159638	LOC101159638	1240852	1262377	+	315
1104	NC_019867.2	101166966	abhd17b	16693167	16710854	-	NC_019867.2	101167213	c9h9orf85	16711169	16716200	+	315
1105	NC_019867.2	101156744	pold2	18712222	18723769	-	NC_019867.2	101156982	nono	18724084	18725798	+	315
1106	NC_019871.2	101156995	LOC101156995	14227480	14231158	-	NC_019871.2	101157235	qpctl	14231473	14238324	+	315
1107	NC_019873.2	101164745	LOC101164745	23543216	23573120	-	NC_019873.2	101164997	LOC101164997	23573435	23585649	+	315
1108	NC_019882.2	101156214	snx3	7500578	7512761	-	NC_019882.2	101156455	afg1l	7513076	7542134	+	315
1109	NC_019866.2	101173632	cdip1	8141230	8147315	-	NC_019866.2	101157778	mgrn1	8147631	8155261	+	316
1110	NC_019868.2	105354974	LOC105354974	26809252	26811026	-	NC_019868.2	101165487	slc7a2	26811342	26826121	+	316
1111	NC_019873.2	101172131	LOC101172131	17002904	17025506	-	NC_019873.2	101155402	pcnx2	17025822	17054506	+	316
1112	NC_019861.2	101171563	foxf1	22181409	22185309	-	NC_019861.2	110017703	LOC110017703	22185626	22197676	+	317
1113	NC_019865.2	101164963	rad51c	30465019	30471296	-	NC_019865.2	101157040	abt1	30471613	30477134	+	317
1114	NC_019861.2	101168357	LOC101168357	24629112	24635991	-	NC_019861.2	101159733	cgref1	24636310	24641240	+	319
1115	NC_019869.2	101168554	LOC101168554	14709985	14712136	-	NC_019869.2	101159203	LOC101159203	14712458	14717455	+	322
1116	NC_019872.2	101166572	LOC101166572	13194231	13202700	-	NC_019872.2	101170039	mia	13203023	13204955	+	323
1117	NC_019872.2	101175427	c2cd2	22680482	22706477	-	NC_019872.2	101175426	atg101	22706800	22708658	+	323
1118	NC_019869.2	101166643	tdp2	23202644	23207522	-	NC_019869.2	101166886	acot13	23207847	23209987	+	325
1119	NC_019880.2	111946828	npc2	13136867	13139023	-	NC_019880.2	101163043	isca2	13139348	13141883	+	325
1120	NC_019871.2	101175496	nop53	17985031	17990667	-	NC_019871.2	101155705	LOC101155705	17990994	17998851	+	327
1121	NC_019877.2	101162162	LOC101162162	11289116	11295941	-	NC_019877.2	101162402	ghitm	11296268	11300450	+	327
1122	NC_019881.2	101160797	cdc123	2940726	2950103	-	NC_019881.2	101161229	nudt5	2950432	2958899	+	329
1123	NC_019873.2	101163351	fam149b1	17925397	17935649	-	NC_019873.2	101164178	ecd	17935979	17941248	+	330
1124	NC_019870.2	101159210	ccng2	29175837	29180227	-	NC_019870.2	111946267	ccni	29180558	29192416	+	331
1125	NC_019882.2	101175129	fam184a	873570	944946	-	NC_019882.2	110017776	LOC110017776	945277	946018	+	331
1126	NC_019872.2	101158469	spag7	14574574	14579638	-	NC_019872.2	100301589	LOC100301589	14579970	14581320	+	332
1127	NC_019867.2	101158451	LOC101158451	18902720	18904362	-	NC_019867.2	101163090	rasal1	18904695	18921017	+	333
1128	NC_019860.2	101170743	LOC101170743	950839	964244	-	NC_019860.2	101171143	hsf2bp	964578	973157	+	334
1129	NC_019860.2	101162805	LOC101162805	24548596	24549389	-	NC_019860.2	101163051	LOC101163051	24549723	24551463	+	334
1130	NC_019863.2	100169849	eif4enif1	603520	615694	-	NC_019863.2	105358861	sfi1	616029	625844	+	335
1131	NC_019862.2	101173452	plpp3	3506724	3532052	-	NC_019862.2	101173851	prkaa2	3532388	3545443	+	336
1132	NC_019877.2	101164599	oat	11616463	11622737	-	NC_019877.2	101174869	lhpp	11623073	11644653	+	336
1133	NC_019864.2	101171161	snx33	10334563	10356096	-	NC_019864.2	101171661	snupn	10356433	10368477	+	337
1134	NC_019870.2	110016010	LOC110016010	13143354	13153954	-	NC_019870.2	101157960	LOC101157960	13154293	13283162	+	339
1135	NC_019878.2	101160364	LOC101160364	17475351	17478254	-	NC_019878.2	101160604	lnx2	17478593	17489602	+	339
1136	NC_019874.2	101160583	pafah1b3	21436186	21442762	-	NC_019874.2	101161002	LOC101161002	21443102	21447683	+	340
1137	NC_019865.2	101158358	cptp	23477812	23482430	-	NC_019865.2	101158609	ints11	23482773	23498250	+	343
1138	NC_019882.2	101157413	pgm3	15136791	15141781	-	NC_019882.2	101157906	LOC101157906	15142124	15163650	+	343
1139	NC_019875.2	101160840	LOC101160840	2473721	2474828	-	NC_019875.2	101161085	pih1d3	2475172	2477517	+	344
1140	NC_019867.2	101166306	rab3c	9501591	9511597	-	NC_019867.2	101168046	LOC101168046	9511943	9516305	+	346
1141	NC_019871.2	101164081	med29	15462461	15463784	-	NC_019871.2	101167061	LOC101167061	15464130	15478274	+	346
1142	NC_019880.2	105356882	gmfb	1408863	1412944	-	NC_019880.2	101161201	LOC101161201	1413290	1416872	+	346
1143	NC_019865.2	110015405	trnae-cuc	21604457	21604528	-	NC_019865.2	101170094	LOC101170094	21604875	21606906	+	347
1144	NC_019860.2	101161468	ccdc122	15438452	15441408	-	NC_019860.2	101161709	mtrf1	15441756	15446435	+	348
1145	NC_019872.2	101164493	LOC101164493	9413875	9452592	-	NC_019872.2	101166896	smyd4	9452940	9458757	+	348
1146	NC_019877.2	101160148	vps35l	1625936	1633728	-	NC_019877.2	101163962	LOC101163962	1634076	1639495	+	348
1147	NC_019876.2	101172770	LOC101172770	13080810	13087073	-	NC_019876.2	101173660	cct7	13087422	13095772	+	349
1148	NC_019860.2	100049360	eef1b2	25083078	25085123	-	NC_019860.2	101155579	LOC101155579	25085473	25090247	+	350
1149	NC_019875.2	110017016	trnae-cuc	17171953	17172024	-	NC_019875.2	100125536	LOC100125536	17172374	17174399	+	350
1150	NC_019876.2	101171200	LOC101171200	18056418	18068892	-	NC_019876.2	101171443	dhrs4	18069243	18073598	+	351
1151	NC_019882.2	101164118	ak9	7956636	7968110	-	NC_019882.2	101159238	fig4	7968463	8003845	+	353
1152	NC_019861.2	101165461	LOC101165461	11024215	11130587	-	NC_019861.2	101166203	senp8	11130941	11134106	+	354
1153	NC_019862.2	110015054	trnam-cau	17736163	17736235	-	NC_019862.2	101158755	LOC101158755	17736590	17741409	+	355
1154	NC_019876.2	105356426	LOC105356426	17752477	17762972	-	NC_019876.2	101169738	LOC101169738	17763327	17766211	+	355
1155	NC_019868.2	101163797	LOC101163797	3313016	3335007	-	NC_019868.2	110014756	LOC110014756	3335364	3337647	+	357
1156	NC_019872.2	110016450	trnav-aac	3380365	3380437	-	NC_019872.2	111948658	LOC111948658	3380794	3383918	+	357
1157	NC_019867.2	100049345	LOC100049345	16327947	16334386	-	NC_019867.2	101165398	hspb11	16334744	16337700	+	358
1158	NC_019871.2	101169719	aasdhppt	20880907	20886130	-	NC_019871.2	101163265	msantd4	20886488	20893753	+	358
1159	NC_019872.2	111948665	LOC111948665	24619770	24642658	-	NC_019872.2	101168068	kctd7	24643016	24649940	+	358
1160	NC_019877.2	101175356	LOC101175356	22459553	22477224	-	NC_019877.2	100529199	plau	22477582	22489179	+	358
1161	NC_019864.2	105354276	LOC105354276	29203012	29207886	-	NC_019864.2	101175646	ndufa9	29208250	29211770	+	364
1162	NC_019879.2	101159486	sf3b1	172041	184678	-	NC_019879.2	101173198	ankrd44	185043	224793	+	365
1163	NC_019863.2	101166788	traip	26511675	26517963	-	NC_019863.2	101167201	mon1a	26518329	26524305	+	366
1164	NC_019874.2	110016696	LOC110016696	24560755	24564632	-	NC_019874.2	101157320	LOC101157320	24564999	24599238	+	367
1165	NC_019872.2	110016466	trnal-caa	24604709	24604818	-	NC_019872.2	101167565	LOC101167565	24605186	24607850	+	368
1166	NC_019862.2	101167612	herc2	28061480	28108459	-	NC_019862.2	101168614	nipa1	28108828	28112236	+	369
1167	NC_019873.2	111948783	LOC111948783	15955801	15959192	-	NC_019873.2	111948782	LOC111948782	15959561	15961909	+	369
1168	NC_019859.2	101162025	aptx	15249810	15252814	-	NC_019859.2	101162427	LOC101162427	15253184	15261002	+	370
1169	NC_019860.2	101161956	wbp4	15447115	15453099	-	NC_019860.2	110016842	trnae-uuc	15453469	15453540	+	370
1170	NC_019864.2	101174828	gas2	15504978	15519807	-	NC_019864.2	101164396	fancf	15520177	15521649	+	370
1171	NC_019867.2	101170594	ube3b	13213620	13224478	-	NC_019867.2	101170848	kctd10	13224848	13229133	+	370
1172	NC_019875.2	101166987	LOC101166987	2450264	2470822	-	NC_019875.2	101160586	eif3f	2471192	2473623	+	370
1173	NC_019869.2	101174516	LOC101174516	21711614	21733201	-	NC_019869.2	105355132	LOC105355132	21733574	21738421	+	373
1174	NC_019866.2	101173868	pdap1	19296589	19301127	-	NC_019866.2	101174835	bud31	19301502	19303325	+	375
1175	NC_019860.2	101157277	unc50	23074282	23078514	-	NC_019860.2	101157518	LOC101157518	23078890	23087731	+	376
1176	NC_019862.2	110014988	LOC110014988	29567002	29567709	-	NC_019862.2	101155021	c4h1orf112	29568086	29579077	+	377
1177	NC_019873.2	101157152	LOC101157152	22108372	22122695	-	NC_019873.2	101157390	LOC101157390	22123072	22132281	+	377
1178	NC_019874.2	101166415	scnm1	27121224	27124861	-	NC_019874.2	101166660	lysmd1	27125238	27127829	+	377
1179	NC_019876.2	110017108	LOC110017108	26827088	26830283	-	NC_019876.2	101165008	LOC101165008	26830661	26833238	+	378
1180	NC_019873.2	101155790	plekhh2	6775968	6819345	-	NC_019873.2	101156034	thada	6819725	6947342	+	380
1181	NC_019861.2	101172642	usp8	13662398	13674680	-	NC_019861.2	101172886	hdc	13675061	13682843	+	381
1182	NC_019876.2	101171442	LOC101171442	17792357	17792946	-	NC_019876.2	105356428	LOC105356428	17793327	17798160	+	381
1183	NC_019868.2	101165984	vamp7	26857769	26865940	-	NC_019868.2	101162457	LOC101162457	26866323	26875560	+	383
1184	NC_019878.2	101168581	yme1l1	22988570	22996324	-	NC_019878.2	101170130	mastl	22996707	23004475	+	383
1185	NC_019866.2	101162841	drc3	12375163	12379458	-	NC_019866.2	101164482	tom1l2	12379844	12399934	+	386
1186	NC_019867.2	101162533	ankrd39	20667891	20669966	-	NC_019867.2	101162763	kctd9	20670352	20676818	+	386
1187	NC_019871.2	101168478	daw1	22942937	22953181	-	NC_019871.2	101168726	LOC101168726	22953567	22960148	+	386
1188	NC_019882.2	101163218	ints9	12961618	12968996	-	NC_019882.2	101163705	pla2g7	12969382	12979454	+	386
1189	NC_019877.2	110017242	trnar-ccu	2313909	2313981	-	NC_019877.2	101165921	cby1	2314368	2316068	+	387
1190	NC_019869.2	101163014	LOC101163014	11416257	11441868	-	NC_019869.2	101173317	LOC101173317	11442256	11469058	+	388
1191	NC_019882.2	101164367	naa20	16316248	16318580	-	NC_019882.2	101172124	cd109	16318968	16337729	+	388
1192	NC_019879.2	101169821	LOC101169821	19933966	19937344	-	NC_019879.2	101170554	tmem169	19937733	19941022	+	389
1193	NC_019867.2	101171338	acacb	13256437	13282725	-	NC_019867.2	101171586	pole	13283115	13297448	+	390
1194	NC_019866.2	105354655	LOC105354655	24149443	24162667	-	NC_019866.2	100049206	hoxb9	24163059	24175035	+	392
1195	NC_019870.2	101162770	exosc2	12828505	12832855	-	NC_019870.2	101155531	ric1	12833247	12868381	+	392
1196	NC_019863.2	101172797	ndufaf3	1716694	1719211	-	NC_019863.2	101161222	nckipsd	1719604	1731084	+	393
1197	NC_019863.2	101155102	c5h1orf159	4634304	4642025	-	NC_019863.2	101160061	ccdc36	4642418	4646995	+	393
1198	NC_019865.2	110015301	LOC110015301	6730780	6734288	-	NC_019865.2	101169360	wdr6	6734681	6750552	+	393
1199	NC_019871.2	101166237	LOC101166237	4697793	4706331	-	NC_019871.2	105355371	LOC105355371	4706724	4710871	+	393
1200	NC_019866.2	101171414	ubfd1	7562650	7567057	-	NC_019866.2	101171668	LOC101171668	7567451	7575066	+	394
1201	NC_019860.2	111946392	LOC111946392	24872051	24884036	-	NC_019860.2	101175292	LOC101175292	24884431	24905415	+	395
1202	NC_019872.2	101156520	tmem248	27655772	27670680	-	NC_019872.2	101156760	lig3	27671077	27683742	+	397
1203	NC_019874.2	101154894	LOC101154894	15726006	15728328	-	NC_019874.2	100125506	LOC100125506	15728725	15740834	+	397
1204	NC_019868.2	101174200	zdhhc24	12467453	12471296	-	NC_019868.2	101174438	LOC101174438	12471694	12476121	+	398
1205	NC_019877.2	101156924	snf8	19176419	19179379	-	NC_019877.2	101157166	msl1	19179777	19185672	+	398
1206	NC_019864.2	101171330	zwilch	16483257	16487831	-	NC_019864.2	101162922	rpl4	16488230	16491250	+	399
1207	NC_019872.2	101163757	LOC101163757	24020194	24041637	-	NC_019872.2	110016445	trnav-uac	24042037	24042109	+	400
1208	NC_019874.2	101165503	LOC101165503	32142635	32144288	-	NC_019874.2	105356067	LOC105356067	32144688	32181637	+	400
1209	NC_019877.2	110017195	LOC110017195	24693010	24698070	-	NC_019877.2	101174819	LOC101174819	24698470	25190764	+	400
1210	NC_019861.2	105357155	LOC105357155	21807672	21808387	-	NC_019861.2	101167859	got2	21808788	21815759	+	401
1211	NC_019870.2	101164276	pomk	26972086	26980260	-	NC_019870.2	101164528	pam	26980661	27003884	+	401
1212	NC_019873.2	101162948	LOC101162948	26606536	26612769	-	NC_019873.2	101163106	mrps6	26613171	26616180	+	402
1213	NC_019876.2	110017147	trnak-cuu	18575691	18575763	-	NC_019876.2	101154809	c18h20orf27	18576166	18609774	+	403
1214	NC_019861.2	101164463	LOC101164463	10551707	10557156	-	NC_019861.2	101164216	psma4	10557560	10561562	+	404
1215	NC_019873.2	111946286	LOC111946286	15989312	15992516	-	NC_019873.2	111948737	LOC111948737	15992920	15995546	+	404
1216	NC_019876.2	111949301	LOC111949301	23114359	23115618	-	NC_019876.2	101174798	LOC101174798	23116022	23119444	+	404
1217	NC_019869.2	110015834	LOC110015834	778694	779245	-	NC_019869.2	101159634	LOC101159634	779651	788169	+	406
1218	NC_019871.2	101165245	numa1	21771889	21791736	-	NC_019871.2	101170946	LOC101170946	21792142	21795793	+	406
1219	NC_019871.2	101156184	sars2	18038271	18046902	-	NC_019871.2	101156424	LOC101156424	18047309	18050296	+	407
1220	NC_019861.2	101169186	mrps11	31500453	31503566	-	NC_019861.2	101168935	mrpl46	31503976	31511534	+	410
1221	NC_019874.2	101171859	slc25a40	17966243	17972434	-	NC_019874.2	101171692	dbf4	17972844	17979479	+	410
1222	NC_019880.2	101165856	atg2b	13113233	13130825	-	NC_019880.2	101162797	gskip	13131235	13136522	+	410
1223	NC_019867.2	101170932	LOC101170932	6224037	6233464	-	NC_019867.2	101155774	enkd1	6233875	6237897	+	411
1224	NC_019872.2	101163509	neu3	14545634	14549560	-	NC_019872.2	101163266	xrra1	14549974	14554252	+	414
1225	NC_019877.2	101163118	cntd1	15809134	15815043	-	NC_019877.2	101163528	LOC101163528	15815457	15817861	+	414
1226	NC_019881.2	101173757	LOC101173757	14684949	14688378	-	NC_019881.2	101164020	tspan33	14688793	14694643	+	415
1227	NC_019868.2	101162300	thg1l	20584332	20589658	-	NC_019868.2	101162535	lsm11	20590074	20593374	+	416
1228	NC_019862.2	101175388	camsap2	11206120	11245525	-	NC_019862.2	101175637	ddx59	11245942	11251563	+	417
1229	NC_019865.2	101160072	LOC101160072	26993725	27100770	-	NC_019865.2	105354465	LOC105354465	27101187	27102288	+	417
1230	NC_019868.2	101158862	2022-09-06	9707834	9722758	-	NC_019868.2	101159111	pttg1	9723175	9725838	+	417
1231	NC_019871.2	101157310	LOC101157310	9731616	9747038	-	NC_019871.2	101157552	rrp8	9747455	9751827	+	417
1232	NC_019867.2	101169999	LOC101169999	1499158	1502030	-	NC_019867.2	101170644	LOC101170644	1502448	1505041	+	418
1233	NC_019871.2	101158786	LOC101158786	8931800	8936964	-	NC_019871.2	101159033	LOC101159033	8937382	8941263	+	418
1234	NC_019864.2	101168456	LOC101168456	27546035	27558061	-	NC_019864.2	101168706	tmem231	27558480	27570674	+	419
1235	NC_019871.2	101158124	LOC101158124	18678842	18692442	-	NC_019871.2	101158373	hdac10	18692865	18700436	+	423
1236	NC_019871.2	101166071	poldip2	19813735	19822591	-	NC_019871.2	101166323	tmem199	19823014	19826618	+	423
1237	NC_019873.2	101167230	mad2l1bp	27032469	27034327	-	NC_019873.2	101165914	LOC101165914	27034750	27065620	+	423
1238	NC_019865.2	101173783	zgpat	1811472	1815104	-	NC_019865.2	101158443	tti1	1815528	1826366	+	424
1239	NC_019859.2	105357355	aplf	720303	728827	-	NC_019859.2	111947188	fbxo48	729253	730724	+	426
1240	NC_019874.2	110016781	trnae-cuc	12608575	12608646	-	NC_019874.2	101163108	ice1	12609073	12621008	+	427
1241	NC_019874.2	105355923	LOC105355923	16788222	16788935	-	NC_019874.2	101163602	LOC101163602	16789363	16794940	+	428
1242	NC_019872.2	101175016	LOC101175016	15358984	15365491	-	NC_019872.2	101159767	LOC101159767	15365920	15378499	+	429
1243	NC_019859.2	101170651	LOC101170651	24048715	24060898	-	NC_019859.2	101159893	LOC101159893	24061328	24098191	+	430
1244	NC_019863.2	101170265	nprl2	8116244	8121557	-	NC_019863.2	101156160	hemk1	8121988	8132781	+	431
1245	NC_019866.2	111947841	LOC111947841	20056696	20056849	-	NC_019866.2	101156823	poldip3	20057280	20063779	+	431
1246	NC_019868.2	101161566	LOC101161566	20515752	20519115	-	NC_019868.2	101161318	LOC101161318	20519546	20555803	+	431
1247	NC_019873.2	101171189	znf511	23855088	23858000	-	NC_019873.2	101166736	LOC101166736	23858436	23866626	+	436
1248	NC_019880.2	101173423	LOC101173423	4765833	4794393	-	NC_019880.2	101173668	ptgr2	4794829	4799673	+	436
1249	NC_019874.2	111948936	LOC111948936	14699829	14700894	-	NC_019874.2	105355903	LOC105355903	14701331	14706983	+	437
1250	NC_019864.2	101159964	spg11	1147421	1191291	-	NC_019864.2	101158323	fam96a	1191729	1201412	+	438
1251	NC_019878.2	101154813	fbxo45	11800804	11803359	-	NC_019878.2	101155063	fam168b	11803797	11810118	+	438
1252	NC_019882.2	101173993	LOC101173993	6994464	7054862	-	NC_019882.2	101174241	mrpl19	7055300	7058087	+	438
1253	NC_019865.2	101159192	e2f1	1995374	2003036	-	NC_019865.2	101174502	znf341	2003475	2011003	+	439
1254	NC_019880.2	101168413	kiaa0391	19813501	19824574	-	NC_019880.2	101168662	ppp2r3c	19825013	19830227	+	439
1255	NC_019865.2	101174665	ccnq	4785232	4796085	-	NC_019865.2	101174912	cfap126	4796525	4799102	+	440
1256	NC_019882.2	101171458	LOC101171458	2051337	2074724	-	NC_019882.2	101171962	LOC101171962	2075164	2098874	+	440
1257	NC_019880.2	101154822	zbtb8os	14997510	15000482	-	NC_019880.2	101155071	rbbp4	15000923	15005453	+	441
1258	NC_019860.2	101168185	fbxo3	11237166	11242335	-	NC_019860.2	101168437	LOC101168437	11242779	11254030	+	444
1259	NC_019881.2	110017597	LOC110017597	23297998	23301838	-	NC_019881.2	101160035	cand1	23302282	23317348	+	444
1260	NC_019877.2	101165598	phkg2	9327838	9331553	-	NC_019877.2	101166749	rnf40	9331998	9342552	+	445
1261	NC_019867.2	101169367	tchp	13070176	13075765	-	NC_019867.2	101169614	gltp	13076212	13080064	+	447
1262	NC_019867.2	101159107	ostf1	7516946	7529073	-	NC_019867.2	101161160	nmrk1	7529522	7534980	+	449
1263	NC_019882.2	101160525	med23	15903713	15921824	-	NC_019882.2	101171126	LOC101171126	15922273	15927489	+	449
1264	NC_019866.2	105358324	LOC105358324	8829596	8853355	-	NC_019866.2	110014018	LOC110014018	8853806	8854672	+	451
1265	NC_019859.2	101158330	suz12	9803803	9812919	-	NC_019859.2	101158579	utp6	9813371	9822341	+	452
1266	NC_019864.2	101166221	setd6	27350848	27357258	-	NC_019864.2	110015279	trnap-ugg	27357710	27357781	+	452
1267	NC_019869.2	105355111	pkib	18680911	18705100	-	NC_019869.2	101156750	LOC101156750	18705553	18710530	+	453
1268	NC_019873.2	101175101	klhl31	24075048	24080532	-	NC_019873.2	101175342	LOC101175342	24080985	24085993	+	453
1269	NC_019877.2	111946430	LOC111946430	15584449	15588254	-	NC_019877.2	101168747	tmem101	15588708	15593408	+	454
1270	NC_019874.2	101171860	p3h3	20527848	20534860	-	NC_019874.2	101155956	usp5	20535318	20546776	+	458
1271	NC_019882.2	101157505	LOC101157505	17683562	17690546	-	NC_019882.2	105357222	lrp11	17691004	17701841	+	458
1272	NC_019860.2	101174252	txndc16	17006331	17026950	-	NC_019860.2	101174732	gpr137c	17027409	17037480	+	459
1273	NC_019867.2	101159923	bag4	18633211	18636526	-	NC_019867.2	101156502	lsm1	18636985	18639213	+	459
1274	NC_019861.2	101161225	psmd13	3792066	3800297	-	NC_019861.2	101161471	sirt3	3800757	3804559	+	460
1275	NC_019875.2	110016980	LOC110016980	6409603	6414437	-	NC_019875.2	111949028	LOC111949028	6414897	6417092	+	460
1276	NC_019859.2	110014461	trnae-cuc	34544023	34544094	-	NC_019859.2	110014562	trnag-ucc	34544557	34544627	+	463
1277	NC_019861.2	101170576	ca7	17332097	17338096	-	NC_019861.2	101170334	nae1	17338559	17343875	+	463
1278	NC_019871.2	111948470	LOC111948470	14269572	14272184	-	NC_019871.2	101157716	relb	14272647	14290256	+	463
1279	NC_019873.2	101168979	mcfd2	6591704	6593788	-	NC_019873.2	101155292	LOC101155292	6594252	6670825	+	464
1280	NC_019876.2	101168323	larp7	11523265	11531702	-	NC_019876.2	110017136	trnai-aau	11532167	11532240	+	465
1281	NC_019877.2	101160693	LOC101160693	2064789	2073334	-	NC_019877.2	101160941	LOC101160941	2073800	2085881	+	466
1282	NC_019878.2	101172853	LOC101172853	23593108	23599376	-	NC_019878.2	101173099	LOC101173099	23599842	23602251	+	466
1283	NC_019862.2	110015055	trnah-gug	18974358	18974429	-	NC_019862.2	101174988	aspm	18974896	18994061	+	467
1284	NC_019869.2	101172592	ppp1r11	21517925	21524482	-	NC_019869.2	101172991	vars2	21524949	21539259	+	467
1285	NC_019879.2	100049361	hspe1	152652	155281	-	NC_019879.2	101163801	hspd1	155750	160651	+	469
1286	NC_019870.2	101169300	denr	2513739	2520275	-	NC_019870.2	101169049	ccdc62	2520746	2539221	+	471
1287	NC_019879.2	101173377	gtf2e1	29665561	29672562	-	NC_019879.2	101173619	rabl3	29673033	29676016	+	471
1288	NC_019865.2	101163815	LOC101163815	11376247	11380472	-	NC_019865.2	101168288	LOC101168288	11380944	11426037	+	472
1289	NC_019859.2	110014581	trnap-agg	12933571	12933642	-	NC_019859.2	101165031	fam114a1	12934116	12943249	+	474
1290	NC_019861.2	101160970	LOC101160970	22510168	22514285	-	NC_019861.2	101172719	c3h16orf46	22514761	22516604	+	476
1291	NC_019860.2	101158673	ddrgk1	11589503	11593212	-	NC_019860.2	105355566	LOC105355566	11593690	11602418	+	478
1292	NC_019870.2	101165825	brix1	9826493	9829493	-	NC_019870.2	101169715	dnajc21	9829971	9839442	+	478
1293	NC_019864.2	100301581	incenp	15793634	15802293	-	NC_019864.2	111947536	LOC111947536	15802772	15806884	+	479
1294	NC_019875.2	101165346	LOC101165346	29412897	29416029	-	NC_019875.2	101161583	LOC101161583	29416509	29443976	+	480
1295	NC_019882.2	101167167	LOC101167167	14910199	14925522	-	NC_019882.2	101155483	naga	14926002	14929392	+	480
1296	NC_019859.2	101163140	LOC101163140	1745050	1761913	-	NC_019859.2	101157913	hyls1	1762394	1767705	+	481
1297	NC_019870.2	101155618	LOC101155618	1070809	1090190	-	NC_019870.2	101160673	lage3	1090671	1092328	+	481
1298	NC_019871.2	101157236	ift80	13447446	13490897	-	NC_019871.2	101157474	smc4	13491380	13507392	+	483
1299	NC_019863.2	101175147	eefsec	3764573	3776188	-	NC_019863.2	101175391	ruvbl1	3776674	3785050	+	486
1300	NC_019866.2	101173942	pctp	1943795	1950245	-	NC_019866.2	101174190	tmem100	1950731	1954593	+	486
1301	NC_019879.2	101174545	LOC101174545	14059756	14068191	-	NC_019879.2	101174785	LOC101174785	14068680	14093549	+	489
1302	NC_019865.2	101171990	LOC101171990	17438417	17447643	-	NC_019865.2	101172241	wnt7a	17448133	17455022	+	490
1303	NC_019870.2	101160331	ak3	15879841	15889398	-	NC_019870.2	101160824	rcl1	15889888	15896619	+	490
1304	NC_019869.2	111948211	LOC111948211	10686205	10693040	-	NC_019869.2	101158118	dlx6	10693531	10695730	+	491
1305	NC_019869.2	111948238	mrpl36	27450898	27451233	-	NC_019869.2	110015996	ndufs6	27451725	27455120	+	492
1306	NC_019864.2	101155995	faap24	5356395	5364323	-	NC_019864.2	101165709	tdrd12	5364816	5445913	+	493
1307	NC_019870.2	101162385	wdr7	29056699	29160705	-	NC_019870.2	101162619	taf1c	29161200	29174871	+	495
1308	NC_019873.2	101158473	abcg8	16457599	16464981	-	NC_019873.2	101158719	abcg5	16465477	16476731	+	496
1309	NC_019882.2	100125510	vegfa	14960342	14974338	-	NC_019882.2	110017700	LOC110017700	14974835	15023337	+	497
1310	NC_019863.2	101158600	LOC101158600	14645370	14653788	-	NC_019863.2	101158847	snrpc	14654286	14657497	+	498
1311	NC_019859.2	101173609	syngr1	24892734	24932172	-	NC_019859.2	101174002	ift27	24932671	24944738	+	499
1312	NC_019876.2	101172197	LOC101172197	18073665	18080170	-	NC_019876.2	101172444	cideb	18080669	18083724	+	499
1313	NC_019882.2	100335142	pum2	6533526	6550331	-	NC_019882.2	101171298	rhob	6550830	6553285	+	499
1314	NC_019874.2	101168238	rragc	24023097	24033550	-	NC_019874.2	101175507	LOC101175507	24034051	24036041	+	501
1315	NC_019875.2	101170546	cactin	22327400	22331376	-	NC_019875.2	101170792	LOC101170792	22331877	22339032	+	501
1316	NC_019879.2	101168583	LOC101168583	19621814	19637290	-	NC_019879.2	101168825	ercc1	19637791	19641058	+	501
1317	NC_019863.2	101165137	LOC101165137	7030312	7033977	-	NC_019863.2	101165385	rrp9	7034481	7043732	+	504
1318	NC_019865.2	105354354	LOC105354354	10518959	10528507	-	NC_019865.2	110015345	LOC110015345	10529011	10531705	+	504
1319	NC_019859.2	101166191	LOC101166191	11587013	11653379	-	NC_019859.2	101166443	LOC101166443	11653887	11831843	+	508
1320	NC_019863.2	101165972	LOC101165972	12056339	12100443	-	NC_019863.2	101166217	LOC101166217	12100951	12109484	+	508
1321	NC_019874.2	101173167	psenen	15187226	15189156	-	NC_019874.2	101174945	kmt2b	15189665	15214814	+	509
1322	NC_019863.2	101172238	LOC101172238	29502925	29572474	-	NC_019863.2	101164973	LOC101164973	29572985	29584773	+	511
1323	NC_019871.2	101157633	ap1s3	18639947	18643823	-	NC_019871.2	101157874	LOC101157874	18644336	18653700	+	513
1324	NC_019870.2	101172424	ggcx	14527905	14533665	-	NC_019870.2	100049511	gmcl1	14534179	14540922	+	514
1325	NC_019882.2	101172300	psmc6	10559651	10567152	-	NC_019882.2	101169897	nus1	10567666	10571176	+	514
1326	NC_019865.2	101165057	LOC101165057	15949995	15952917	-	NC_019865.2	101164478	dnah12	15953432	15982532	+	515
1327	NC_019868.2	101173153	gpc2	6584013	6603657	-	NC_019868.2	101173396	LOC101173396	6604172	6628174	+	515
1328	NC_019877.2	101157650	pald1	10876700	10922746	-	NC_019877.2	100125480	nodal	10923261	10928318	+	515
1329	NC_019880.2	101156373	LOC101156373	5734835	5740844	-	NC_019880.2	101168086	pccb	5741359	5746887	+	515
1330	NC_019871.2	101167384	aamdc	2472058	2472984	-	NC_019871.2	101167137	ech1	2473501	2478366	+	517
1331	NC_019874.2	101171523	lamtor2	28618894	28623118	-	NC_019874.2	101171775	LOC101171775	28623635	28631817	+	517
1332	NC_019860.2	111946585	LOC111946585	5458218	5458423	-	NC_019860.2	111946586	LOC111946586	5458941	5459146	+	518
1333	NC_019866.2	101169207	LOC101169207	5833230	5846518	-	NC_019866.2	101160411	LOC101160411	5847037	5863870	+	519
1334	NC_019868.2	101160419	nkap	9748326	9752112	-	NC_019868.2	101160666	zbtb33	9752632	9757602	+	520
1335	NC_019866.2	101172335	xpnpep3	19385540	19403197	-	NC_019866.2	101172581	st13	19403719	19408930	+	522
1336	NC_019861.2	101165627	pbld	24330526	24336062	-	NC_019861.2	101157356	LOC101157356	24336586	24344228	+	524
1337	NC_019881.2	101174148	atp5f1c	22189579	22193358	-	NC_019881.2	101174387	kin	22193884	22197142	+	526
1338	NC_019877.2	101170000	c19h17orf62	1508653	1511308	-	NC_019877.2	101170486	narf	1511835	1519169	+	527
1339	NC_019867.2	101167626	LOC101167626	28354429	28372858	-	NC_019867.2	101159360	rabl6	28373387	28399088	+	529
1340	NC_019877.2	101163543	ankrd22	500066	505301	-	NC_019877.2	101164527	stambpl1	505830	518117	+	529
1341	NC_019878.2	101170882	apbb1ip	23060840	23083321	-	NC_019878.2	110017251	LOC110017251	23083850	23086971	+	529
1342	NC_019882.2	101168338	LOC101168338	9159195	9166962	-	NC_019882.2	101168590	ptpn14	9167493	9209195	+	531
1343	NC_019875.2	101161337	ss18	25750209	25762164	-	NC_019875.2	101164507	psma8	25762698	25766158	+	534
1344	NC_019869.2	101159202	LOC101159202	852148	858049	-	NC_019869.2	101159447	LOC101159447	858584	861791	+	535
1345	NC_019881.2	101155894	orc5	17799920	17809199	-	NC_019881.2	101156132	LOC101156132	17809734	17860078	+	535
1346	NC_019873.2	101175343	wdr27	25368051	25407427	-	NC_019873.2	101175591	psme4	25407964	25435695	+	537
1347	NC_019873.2	101173492	LOC101173492	20700856	20709347	-	NC_019873.2	101173732	LOC101173732	20709886	20715115	+	539
1348	NC_019880.2	101170494	LOC101170494	301951	304882	-	NC_019880.2	101164701	LOC101164701	305421	413618	+	539
1349	NC_019863.2	101170328	fndc10	1929872	1932298	-	NC_019863.2	101159490	LOC101159490	1932838	1935223	+	540
1350	NC_019862.2	101156640	ndufb5	9030685	9032930	-	NC_019862.2	101157284	mrpl47	9033471	9035778	+	541
1351	NC_019868.2	101159680	upf3b	9733254	9738116	-	NC_019868.2	101160172	ndufa1	9738658	9740543	+	542
1352	NC_019865.2	101165142	stac3	7550351	7554560	-	NC_019865.2	105354337	LOC105354337	7555103	7570008	+	543
1353	NC_019873.2	111948814	LOC111948814	19097823	19101723	-	NC_019873.2	101169061	edrf1	19102267	19113504	+	544
1354	NC_019878.2	101165014	nup58	13562828	13573946	-	NC_019878.2	101165600	mtmr6	13574490	13585376	+	544
1355	NC_019862.2	101168449	LOC101168449	21957716	21966007	-	NC_019862.2	101168697	zc3h3	21966553	22031489	+	546
1356	NC_019868.2	101174111	LOC101174111	28908349	28958416	-	NC_019868.2	110015797	atox1	28958962	28963884	+	546
1357	NC_019872.2	105355657	ncor1	21570531	21642884	-	NC_019872.2	101171602	pigl	21643430	21653618	+	546
1358	NC_019872.2	101163102	LOC101163102	8911927	8914686	-	NC_019872.2	101164914	supt6h	8915234	8932370	+	548
1359	NC_019863.2	101160314	spcs1	28670687	28671884	-	NC_019863.2	101160552	glt8d1	28672433	28675483	+	549
1360	NC_019859.2	101162265	armc3	2219554	2227538	-	NC_019859.2	101162980	LOC101162980	2228088	2238094	+	550
1361	NC_019864.2	101160145	LOC101160145	3924393	3936189	-	NC_019864.2	101171646	ldhd	3936739	3947262	+	550
1362	NC_019879.2	100529185	cflar	19819339	19824523	-	NC_019879.2	101169153	fam126b	19825074	19869446	+	551
1363	NC_019882.2	101167839	atraid	13756370	13758765	-	NC_019882.2	101168261	snx17	13759316	13780567	+	551
1364	NC_019862.2	101161875	LOC101161875	2094142	2096060	-	NC_019862.2	111947332	LOC111947332	2096612	2098100	+	552
1365	NC_019873.2	101175341	piezo1	1770180	1823136	-	NC_019873.2	101175588	cdt1	1823688	1829658	+	552
1366	NC_019865.2	101161711	LOC101161711	24218913	24227800	-	NC_019865.2	101160222	nol9	24228353	24236234	+	553
1367	NC_019868.2	101167299	shisa3	7318749	7323904	-	NC_019868.2	101175326	bend4	7324457	7334220	+	553
1368	NC_019880.2	111946889	LOC111946889	21408778	21408983	-	NC_019880.2	111946888	LOC111946888	21409538	21409743	+	555
1369	NC_019861.2	101168349	wdr59	37912441	37934524	-	NC_019861.2	101163880	nob1	37935081	37937614	+	557
1370	NC_019867.2	101173069	LOC101173069	16986298	16995870	-	NC_019867.2	101168961	ubl4a	16996428	16999001	+	558
1371	NC_019874.2	101157804	tax1bp1	16196553	16211492	-	NC_019874.2	101158049	hibadh	16212050	16223024	+	558
1372	NC_019882.2	101156297	arv1	17558679	17564662	-	NC_019882.2	101171797	ttc13	17565221	17585458	+	559
1373	NC_019862.2	101163562	xxylt1	13017687	13041280	-	NC_019862.2	101163805	LOC101163805	13041840	13049309	+	560
1374	NC_019861.2	101156477	fsd2	13790724	13797092	-	NC_019861.2	101173618	whamm	13797653	13807351	+	561
1375	NC_019869.2	101170444	rpl30	24025185	24028646	-	NC_019869.2	101170691	LOC101170691	24029207	24036223	+	561
1376	NC_019859.2	101159727	kpna2	30868028	30877703	-	NC_019859.2	101159972	c1h17orf58	30878266	30883460	+	563
1377	NC_019875.2	101155298	imp3	5432840	5434825	-	NC_019875.2	111949031	LOC111949031	5435388	5439390	+	563
1378	NC_019861.2	101157683	LOC101157683	30466551	30471248	-	NC_019861.2	101157932	sdr42e1	30471813	30474336	+	565
1379	NC_019867.2	101166559	stx2	20237753	20245933	-	NC_019867.2	101166802	adgrd1	20246498	20291218	+	565
1380	NC_019882.2	105357123	LOC105357123	967522	967903	-	NC_019882.2	110013322	LOC110013322	968470	972848	+	567
1381	NC_019864.2	101165278	hras	32105640	32116129	-	NC_019864.2	101165026	lrrc56	32116698	32124483	+	569
1382	NC_019880.2	111946891	LOC111946891	21411152	21411357	-	NC_019880.2	111946887	LOC111946887	21411926	21412131	+	569
1383	NC_019878.2	101160201	lypla1	20592743	20597373	-	NC_019878.2	101160605	mrpl15	20597943	20600145	+	570
1384	NC_019864.2	101172898	LOC101172898	18569408	18574479	-	NC_019864.2	101172490	LOC101172490	18575050	18582048	+	571
1385	NC_019864.2	101166715	LOC101166715	11451851	11654028	-	NC_019864.2	101155924	mrps35	11654600	11665347	+	572
1386	NC_019866.2	101159016	LOC101159016	11730640	11735637	-	NC_019866.2	101159265	LOC101159265	11736209	11738223	+	572
1387	NC_019867.2	101161064	anapc7	25463690	25470550	-	NC_019867.2	101161315	LOC101161315	25471122	25477282	+	572
1388	NC_019871.2	101173961	LOC101173961	22337688	22341527	-	NC_019871.2	101174208	gdpd1	22342099	22356695	+	572
1389	NC_019861.2	101168855	LOC101168855	24693584	24723574	-	NC_019861.2	101169100	LOC101169100	24724149	24731114	+	575
1390	NC_019879.2	101161522	nup62	22074356	22076581	-	NC_019879.2	101161766	pdk1	22077156	22081114	+	575
1391	NC_019879.2	101158594	LOC101158594	29790272	29795421	-	NC_019879.2	110014900	LOC110014900	29795996	29797190	+	575
1392	NC_019865.2	101154777	LOC101154777	859615	873521	-	NC_019865.2	101169854	LOC101169854	874097	877869	+	576
1393	NC_019871.2	101170114	LOC101170114	12370935	12390484	-	NC_019871.2	101170201	c13h3orf33	12391061	12396031	+	577
1394	NC_019871.2	101156517	slc37a4	25445823	25451250	-	NC_019871.2	101157797	LOC101157797	25451828	25455173	+	578
1395	NC_019881.2	101164860	c23h12orf45	8740545	8746947	-	NC_019881.2	101167756	slc41a2	8747525	8776835	+	578
1396	NC_019881.2	101160125	LOC101160125	17516131	17521796	-	NC_019881.2	101173272	washc3	17522375	17527400	+	579
1397	NC_019866.2	101160908	pgls	9123101	9129320	-	NC_019866.2	101164895	LOC101164895	9129900	9132908	+	580
1398	NC_019867.2	111947945	LOC111947945	18106998	18114803	-	NC_019867.2	101173474	LOC101173474	18115383	18117598	+	580
1399	NC_019871.2	101154795	LOC101154795	18008676	18011882	-	NC_019871.2	105355444	LOC105355444	18012463	18021401	+	581
1400	NC_019876.2	101158839	LOC101158839	2900597	2913632	-	NC_019876.2	101158092	LOC101158092	2914213	2940336	+	581
1401	NC_019869.2	101163503	LOC101163503	4609403	4612661	-	NC_019869.2	111948189	LOC111948189	4613243	4618356	+	582
1402	NC_019881.2	101158405	depdc4	17105644	17110849	-	NC_019881.2	101171542	tcp11l2	17111432	17120646	+	583
1403	NC_019861.2	101155264	tgfbrap1	16411344	16421539	-	NC_019861.2	101154851	LOC101154851	16422123	16430679	+	584
1404	NC_019859.2	101168770	LOC101168770	15260513	15268580	-	NC_019859.2	101162661	LOC101162661	15269165	15271089	+	585
1405	NC_019862.2	101173453	map2k2	7810787	7816648	-	NC_019862.2	105353893	LOC105353893	7817233	7818171	+	585
1406	NC_019880.2	101160450	kif15	12215524	12229041	-	NC_019880.2	101160700	tacc3	12229626	12236750	+	585
1407	NC_019861.2	101158683	lsm14a	30564817	30570856	-	NC_019861.2	101158931	LOC101158931	30571442	30661838	+	586
1408	NC_019867.2	101173713	golph3	30149069	30155005	-	NC_019867.2	101166724	pdzd2	30155591	30200197	+	586
1409	NC_019868.2	105354929	gpx3	19738832	19741554	-	NC_019868.2	101157066	dctn4	19742140	19752226	+	586
1410	NC_019878.2	101158487	ythdf3	17318129	17325865	-	NC_019878.2	101158731	abhd10	17326452	17333279	+	587
1411	NC_019859.2	110015920	LOC110015920	4070921	4075252	-	NC_019859.2	101174244	LOC101174244	4075840	4096703	+	588
1412	NC_019871.2	101167814	sdhd	20375240	20382782	-	NC_019871.2	101168064	timm8b	20383372	20384412	+	590
1413	NC_019860.2	110016877	trnag-gcc	23924152	23924222	-	NC_019860.2	110016849	trnad-guc	23924815	23924886	+	593
1414	NC_019868.2	101157064	ssrp1	13992659	14007237	-	NC_019868.2	101165401	clcf1	14007830	14023688	+	593
1415	NC_019869.2	101161982	ssr2	17812328	17829674	-	NC_019869.2	100049254	thrb	17830267	17898616	+	593
1416	NC_019864.2	101162524	rad52	21082934	21086914	-	NC_019864.2	101171242	LOC101171242	21087513	21095826	+	599
1417	NC_019867.2	101155203	pgam5	23221327	23225141	-	NC_019867.2	101163584	zdhhc8	23225740	23295300	+	599
1418	NC_019862.2	101159182	chaf1a	26840729	26854344	-	NC_019862.2	101159427	LOC101159427	26854945	26860099	+	601
1419	NC_019872.2	101162728	LOC101162728	15773707	15800005	-	NC_019872.2	101166733	LOC101166733	15800606	15810023	+	601
1420	NC_019882.2	101169579	prpf39	10171435	10178565	-	NC_019882.2	101166678	LOC101166678	10179166	10181821	+	601
1421	NC_019863.2	101172154	LOC101172154	8567182	8570625	-	NC_019863.2	101158599	LOC101158599	8571229	8596680	+	604
1422	NC_019859.2	101172381	LOC101172381	16652585	16670252	-	NC_019859.2	101170393	LOC101170393	16670857	16675411	+	605
1423	NC_019862.2	101171481	babam1	14646312	14651467	-	NC_019862.2	101169190	ushbp1	14652072	14662739	+	605
1424	NC_019880.2	101174714	eif5	21353130	21359807	-	NC_019880.2	101174964	vps29	21360414	21365137	+	607
1425	NC_019865.2	101165235	LOC101165235	25334300	25343672	-	NC_019865.2	101171993	gdi1	25344280	25352659	+	608
1426	NC_019864.2	105354221	LOC105354221	16633451	16640424	-	NC_019864.2	101163165	ints14	16641033	16646266	+	609
1427	NC_019875.2	101173253	sft2d3	11573413	11574877	-	NC_019875.2	101171695	LOC101171695	11575488	11578305	+	611
1428	NC_019863.2	101160872	sec13	32813916	32818786	-	NC_019863.2	101161115	LOC101161115	32819398	32833658	+	612
1429	NC_019868.2	101155524	fermt3	12039299	12048957	-	NC_019868.2	101156663	macrod1	12049569	12205909	+	612
1430	NC_019870.2	101158783	c12h9orf16	12174632	12175936	-	NC_019870.2	101158543	surf2	12176549	12178525	+	613
1431	NC_019878.2	101173096	gdap1	16042203	16046945	-	NC_019878.2	101173340	jph1	16047559	16078338	+	614
1432	NC_019872.2	110016463	trnaa-cgc	24042239	24042310	-	NC_019872.2	105355671	LOC105355671	24042925	24046070	+	615
1433	NC_019872.2	101174164	LOC101174164	27463329	27473217	-	NC_019872.2	101155627	rcc1l	27473834	27486316	+	617
1434	NC_019868.2	101168876	LOC101168876	27272838	27292142	-	NC_019868.2	110015826	trnaa-ugc	27292760	27292831	+	618
1435	NC_019861.2	101168356	LOC101168356	21825537	21829992	-	NC_019861.2	111947149	LOC111947149	21830611	21834071	+	619
1436	NC_019866.2	101155692	aspdh	14502897	14505327	-	NC_019866.2	101155934	LOC101155934	14505947	14508534	+	620
1437	NC_019880.2	101157902	tmem206	25183957	25192564	-	NC_019880.2	101158154	nenf	25193186	25201860	+	622
1438	NC_019865.2	100049407	rnf114	15126960	15134934	-	NC_019865.2	101161972	spata2	15135558	15143235	+	624
1439	NC_019868.2	110015822	trnae-uuc	9697186	9697257	-	NC_019868.2	101158032	ube2a	9697881	9700734	+	624
1440	NC_019877.2	101159300	mrpl27	24363507	24366794	-	NC_019877.2	101171866	eme1	24367418	24374678	+	624
1441	NC_019882.2	101170242	rfx6	729949	742869	-	NC_019882.2	101169997	LOC101169997	743496	752969	+	627
1442	NC_019866.2	101159749	LOC101159749	25254397	25267404	-	NC_019866.2	101159509	LOC101159509	25268033	25288478	+	629
1443	NC_019880.2	101173901	pole2	6715808	6721175	-	NC_019880.2	101174144	klhdc1	6721804	6726584	+	629
1444	NC_019861.2	101170748	LOC101170748	28540951	28559390	-	NC_019861.2	101170503	parp6	28560020	28582165	+	630
1445	NC_019865.2	101171830	pigt	9035622	9043898	-	NC_019865.2	101158444	LOC101158444	9044529	9086396	+	631
1446	NC_019862.2	101169191	LOC101169191	22253087	22281093	-	NC_019862.2	101164048	gpx7	22281725	22285901	+	632
1447	NC_019872.2	101155951	LOC101155951	15886121	15898256	-	NC_019872.2	101156188	LOC101156188	15898888	15904440	+	632
1448	NC_019877.2	101162401	ccdc186	5442671	5466068	-	NC_019877.2	100144383	tdrd1	5466701	5484091	+	633
1449	NC_019872.2	110016407	LOC110016407	21253367	21256777	-	NC_019872.2	101171102	c1qbp	21257411	21259879	+	634
1450	NC_019866.2	101156173	hspbp1	14511125	14515414	-	NC_019866.2	101156413	tufm	14516049	14522559	+	635
1451	NC_019867.2	101157300	col4a3bp	13967830	13987411	-	NC_019867.2	101163905	polk	13988046	13994879	+	635
1452	NC_019878.2	101157332	arl5b	20073684	20080729	-	NC_019878.2	101156691	nsun6	20081365	20087774	+	636
1453	NC_019863.2	101172571	LOC101172571	3056442	3077404	-	NC_019863.2	101172806	gpx1	3078041	3079251	+	637
1454	NC_019874.2	105355921	LOC105355921	16246306	16247579	-	NC_019874.2	101159040	LOC101159040	16248216	16250027	+	637
1455	NC_019874.2	101170211	LOC101170211	7600207	7605570	-	NC_019874.2	101168317	tcaim	7606210	7620883	+	640
1456	NC_019872.2	101167889	alg5	10268514	10273377	-	NC_019872.2	101168140	exosc8	10274018	10276781	+	641
1457	NC_019875.2	101161605	LOC101161605	31413157	31416308	-	NC_019875.2	101162419	LOC101162419	31416949	31417736	+	641
1458	NC_019874.2	101168735	virma	17761061	17777020	-	NC_019874.2	101168983	esrp1	17777663	17788722	+	643
1459	NC_019876.2	101167489	slc24a2	11212122	11289084	-	NC_019876.2	101167741	rpl34	11289728	11292868	+	644
1460	NC_019863.2	101158101	rps10	14588603	14592205	-	NC_019863.2	101158350	LOC101158350	14592850	14620119	+	645
1461	NC_019878.2	101165355	kpna1	17885132	17891861	-	NC_019878.2	100301601	nanos2	17892508	17893325	+	647
1462	NC_019880.2	101160946	zfyve28	12266703	12289977	-	NC_019880.2	101156371	cfap99	12290624	12294609	+	647
1463	NC_019877.2	101158311	eef2k	13147959	13159450	-	NC_019877.2	110017240	trnal-uag	13160099	13160180	+	649
1464	NC_019879.2	101175036	LOC101175036	25333552	25352648	-	NC_019879.2	101175278	LOC101175278	25353297	25362647	+	649
1465	NC_019868.2	110014763	LOC110014763	187036	195807	-	NC_019868.2	101166117	tmem33	196461	201776	+	654
1466	NC_019870.2	101170606	plpp7	10646475	10650889	-	NC_019870.2	101155701	LOC101155701	10651543	10660977	+	654
1467	NC_019868.2	105354976	LOC105354976	27055543	27060200	-	NC_019868.2	101163909	LOC101163909	27060857	27068799	+	657
1468	NC_019869.2	101157712	crtap	22174196	22180531	-	NC_019869.2	101157467	LOC101157467	22181188	22192874	+	657
1469	NC_019859.2	101163636	LOC101163636	12640563	12643171	-	NC_019859.2	101164029	uba6	12643829	12653940	+	658
1470	NC_019869.2	101164237	LOC101164237	4623899	4627166	-	NC_019869.2	101163750	LOC101163750	4627824	4631908	+	658
1471	NC_019862.2	101169684	tubgcp5	28163019	28174981	-	NC_019862.2	101170173	chst7	28175640	28179998	+	659
1472	NC_019866.2	101174026	ap2a1	24609302	24631104	-	NC_019866.2	101173789	LOC101173789	24631763	24666903	+	659
1473	NC_019871.2	101164830	fkrp	14850472	14854364	-	NC_019871.2	101160995	strn4	14855024	14871892	+	660
1474	NC_019879.2	110017391	LOC110017391	9609231	9620533	-	NC_019879.2	101165603	spryd7	9621194	9655588	+	661
1475	NC_019867.2	101171459	ftcd	421213	426898	-	NC_019867.2	101173603	fxn	427561	432405	+	663
1476	NC_019866.2	101169784	LOC101169784	10174879	10183596	-	NC_019866.2	101170022	fam104b	10184260	10189076	+	664
1477	NC_019882.2	101169578	LOC101169578	6411969	6419527	-	NC_019882.2	101169329	LOC101169329	6420191	6432190	+	664
1478	NC_019877.2	101165512	LOC101165512	16205858	16214915	-	NC_019877.2	110017241	trnac-gca	16215580	16215651	+	665
1479	NC_019877.2	101169643	nrbf2	23308920	23313464	-	NC_019877.2	101169886	nhlrc3	23314131	23317196	+	667
1480	NC_019861.2	101171813	LOC101171813	12876496	12890690	-	NC_019861.2	101172062	spata5l1	12891359	12898853	+	669
1481	NC_019866.2	101156978	scpep1	24973947	24979268	-	NC_019866.2	101173944	coil	24979940	24986447	+	672
1482	NC_019878.2	111946677	LOC111946677	25817075	25818374	-	NC_019878.2	111946678	LOC111946678	25819047	25820010	+	673
1483	NC_019874.2	101168148	erp44	17635892	17648030	-	NC_019874.2	101168237	invs	17648704	17665986	+	674
1484	NC_019880.2	105356905	LOC105356905	7166905	7172692	-	NC_019880.2	101174873	meis2	7173367	7248521	+	675
1485	NC_019872.2	110016453	trnae-uuc	9678481	9678552	-	NC_019872.2	101165661	alox5ap	9679228	9682504	+	676
1486	NC_019877.2	101167596	LOC101167596	12512835	12516238	-	NC_019877.2	101156364	mta3	12516916	12541097	+	678
1487	NC_019878.2	101156536	LOC101156536	12327327	12330267	-	NC_019878.2	101156776	ngdn	12330945	12333175	+	678
1488	NC_019871.2	101173241	git1	27386885	27421838	-	NC_019871.2	101173487	ankrd13b	27422518	27485284	+	680
1489	NC_019878.2	101169747	xkr9	16533369	16536744	-	NC_019878.2	101175442	tram1	16537426	16543349	+	682
1490	NC_019880.2	101157336	hltf	5867617	5881303	-	NC_019880.2	101169249	LOC101169249	5881986	5900657	+	683
1491	NC_019875.2	101160844	vps4b	25487346	25499857	-	NC_019875.2	101163522	lama3	25500542	25559600	+	685
1492	NC_019874.2	101166825	yrdc	22851222	22854397	-	NC_019874.2	111948913	LOC111948913	22855086	22855826	+	689
1493	NC_019877.2	101157403	chmp2a	19186712	19191186	-	NC_019877.2	101157652	mrm1	19191875	19193651	+	689
1494	NC_019862.2	101157285	ddah1	17013660	17104643	-	NC_019862.2	101157527	cyr61	17105333	17108058	+	690
1495	NC_019879.2	111946781	LOC111946781	12380438	12381331	-	NC_019879.2	110015757	LOC110015757	12382022	12383529	+	691
1496	NC_019859.2	110017631	LOC110017631	8620891	8639603	-	NC_019859.2	101169019	LOC101169019	8640296	8645797	+	693
1497	NC_019872.2	101161431	LOC101161431	14008819	14020805	-	NC_019872.2	101165911	LOC101165911	14021498	14028357	+	693
1498	NC_019862.2	101166215	LOC101166215	32380031	32412533	-	NC_019862.2	101164549	LOC101164549	32413229	32424193	+	696
1499	NC_019866.2	101168213	LOC101168213	6962085	6965764	-	NC_019866.2	111947851	LOC111947851	6966460	6966543	+	696
1500	NC_019872.2	101171187	zw10	25005444	25014526	-	NC_019872.2	101171431	mks1	25015224	25024805	+	698
1501	NC_019866.2	101171413	pigq	934660	945637	-	NC_019866.2	101171667	eef2kmt	946339	948510	+	702
1502	NC_019878.2	111946580	LOC111946580	1804023	1806224	-	NC_019878.2	105353822	LOC105353822	1806932	1810618	+	708
1503	NC_019860.2	110016498	LOC110016498	23231706	23239229	-	NC_019860.2	101158751	LOC101158751	23239939	23246997	+	710
1504	NC_019878.2	100125823	ezh2	3243024	3257519	-	NC_019878.2	101155727	cip2a	3258229	3273275	+	710
1505	NC_019866.2	111947726	c8h11orf88	1031465	1032387	-	NC_019866.2	101172658	LOC101172658	1033098	1049236	+	711
1506	NC_019879.2	101172288	LOC101172288	3713668	3726310	-	NC_019879.2	105356738	LOC105356738	3727022	3735995	+	712
1507	NC_019865.2	110015404	trnak-cuu	18901122	18901194	-	NC_019865.2	101155768	LOC101155768	18901908	18909488	+	714
1508	NC_019860.2	110016875	trnad-guc	15389520	15389591	-	NC_019860.2	110016840	trnam-cau	15390306	15390378	+	715
1509	NC_019882.2	101160615	LOC101160615	12198201	12206986	-	NC_019882.2	110017787	trnas-gcu	12207701	12207782	+	715
1510	NC_019865.2	101163006	arl6ip5	20349627	20352642	-	NC_019865.2	101166718	LOC101166718	20353358	20359540	+	716
1511	NC_019875.2	101163111	LOC101163111	26327109	26333657	-	NC_019875.2	101166746	LOC101166746	26334373	26384162	+	716
1512	NC_019864.2	100144348	st3gal2	25035894	25096504	-	NC_019864.2	101166716	sf3b3	25097221	25129893	+	717
1513	NC_019873.2	101163352	nsmce4a	26866552	26873597	-	NC_019873.2	101164427	LOC101164427	26874315	26876024	+	718
1514	NC_019875.2	101163520	lrrc6	10018118	10067551	-	NC_019875.2	101163766	LOC101163766	10068269	10087643	+	718
1515	NC_019863.2	110015111	LOC110015111	10058651	10073402	-	NC_019863.2	101161550	itga7	10074121	10123630	+	719
1516	NC_019866.2	101171832	c8h16orf58	3930106	3933875	-	NC_019866.2	101172081	tmem265	3934594	3937052	+	719
1517	NC_019873.2	101155954	LOC101155954	21798240	21805440	-	NC_019873.2	101157001	LOC101157001	21806159	21812637	+	719
1518	NC_019882.2	101165683	LOC101165683	5872258	5881212	-	NC_019882.2	100125466	hsp90ab1	5881931	5887121	+	719
1519	NC_019871.2	101155371	c13h19orf54	13955729	13958967	-	NC_019871.2	101155621	snrpa	13959687	13962027	+	720
1520	NC_019880.2	101160031	vcpkmt	12786630	12789022	-	NC_019880.2	101160275	msh4	12789743	12796601	+	721
1521	NC_019863.2	101171159	pigu	32752191	32757857	-	NC_019863.2	101171406	psmf1	32758579	32764108	+	722
1522	NC_019874.2	101173834	LOC101173834	337841	346649	-	NC_019874.2	101174071	LOC101174071	347371	349527	+	722
1523	NC_019860.2	105355491	LOC105355491	10344055	10351183	-	NC_019860.2	101164213	LOC101164213	10351906	10358378	+	723
1524	NC_019866.2	101167456	mlx	6754177	6758642	-	NC_019866.2	101173149	fmnl1	6759365	6777379	+	723
1525	NC_019865.2	101168538	LOC101168538	8435432	8437522	-	NC_019865.2	101168781	LOC101168781	8438246	8441556	+	724
1526	NC_019876.2	101175047	LOC101175047	5387225	5497017	-	NC_019876.2	101174800	tkfc	5497741	5503559	+	724
1527	NC_019882.2	101171300	exoc8	17522175	17528389	-	NC_019882.2	101156056	sprtn	17529114	17536140	+	725
1528	NC_019867.2	101157354	srp19	188181	190080	-	NC_019867.2	101157601	ppp2cb	190806	197493	+	726
1529	NC_019877.2	101172029	LOC101172029	4051049	4071188	-	NC_019877.2	101172285	myof	4071914	4099484	+	726
1530	NC_019881.2	101165682	LOC101165682	20565125	20592568	-	NC_019881.2	101171544	ssbp1	20593294	20597731	+	726
1531	NC_019864.2	105354285	LOC105354285	31075388	31076977	-	NC_019864.2	101166870	LOC101166870	31077704	31085977	+	727
1532	NC_019878.2	101162007	cdk8	17536697	17545041	-	NC_019878.2	101173899	rnf6	17545768	17552625	+	727
1533	NC_019863.2	101155344	kbtbd12	4646991	4651129	-	NC_019863.2	101155595	LOC101155595	4651859	4659635	+	730
1534	NC_019865.2	101173222	cnbp	17673624	17676902	-	NC_019865.2	101173784	raf1	17677634	17690379	+	732
1535	NC_019860.2	101162665	osbpl11	13039722	13055399	-	NC_019860.2	101155171	LOC101155171	13056133	13066385	+	734
1536	NC_019866.2	101158199	anks4b	11708614	11711622	-	NC_019866.2	101158446	LOC101158446	11712356	11717096	+	734
1537	NC_019878.2	101161762	tmem236	20188380	20193812	-	NC_019878.2	101162008	hacd1	20194548	20203625	+	736
1538	NC_019882.2	101161771	disp1	13622857	13686022	-	NC_019882.2	101162016	hmbox1	13686760	13699633	+	738
1539	NC_019859.2	101168840	LOC101168840	3340162	3369190	-	NC_019859.2	101169414	rrp36	3369929	3377891	+	739
1540	NC_019865.2	101174264	ubr4	7673362	7727706	-	NC_019865.2	101174503	emc1	7728446	7738658	+	740
1541	NC_019872.2	101163871	ei24	89083	112025	-	NC_019872.2	111948645	LOC111948645	112765	114360	+	740
1542	NC_019882.2	105355275	LOC105355275	9533959	9535733	-	NC_019882.2	105357876	LOC105357876	9536474	9538783	+	741
1543	NC_019866.2	101155434	arl6ip1	2354154	2358960	-	NC_019866.2	101162294	LOC101162294	2359703	2370181	+	743
1544	NC_019881.2	101164269	klhdc10	14712491	14719200	-	NC_019881.2	101164522	zc3hc1	14719944	14723821	+	744
1545	NC_019870.2	101172669	fam136a	14541148	14542878	-	NC_019870.2	101172915	pcyox1	14543626	14551268	+	748
1546	NC_019868.2	101164653	LOC101164653	13956752	13959312	-	NC_019868.2	101164901	LOC101164901	13960062	13970618	+	750
1547	NC_019868.2	101163339	LOC101163339	17995336	17999626	-	NC_019868.2	101169045	LOC101169045	18000376	18001817	+	750
1548	NC_019877.2	101165105	hpdl	11662290	11665445	-	NC_019877.2	101175114	zranb1	11666195	11676921	+	750
1549	NC_019861.2	101167109	abcb10	24514147	24523657	-	NC_019861.2	101167355	urb2	24524408	24537881	+	751
1550	NC_019865.2	111947684	LOC111947684	30262742	30288294	-	NC_019865.2	101165957	LOC101165957	30289045	30355769	+	751
1551	NC_019869.2	101155612	pdk4	10471244	10494631	-	NC_019869.2	101175663	dync1i1	10495382	10567769	+	751
1552	NC_019869.2	101172002	LOC101172002	2386743	2388214	-	NC_019869.2	101172255	LOC101172255	2388968	2396399	+	754
1553	NC_019860.2	101161956	wbp4	15447115	15453099	-	NC_019860.2	101169344	gk	15453854	15466955	+	755
1554	NC_019880.2	101165927	tgfb3	13319955	13330413	-	NC_019880.2	101166174	ift43	13331169	13345685	+	756
1555	NC_019860.2	101174650	LOC101174650	24267791	24270833	-	NC_019860.2	101154929	gemin8	24271594	24273516	+	761
1556	NC_019863.2	101167949	LOC101167949	12864694	12879548	-	NC_019863.2	101168200	bloc1s1	12880309	12882449	+	761
1557	NC_019876.2	111949258	LOC111949258	2394617	2397717	-	NC_019876.2	111946339	LOC111946339	2398478	2399310	+	761
1558	NC_019866.2	110015484	LOC110015484	13272046	13273688	-	NC_019866.2	101171006	dhps	13274452	13278737	+	764
1559	NC_019872.2	101166488	LOC101166488	6559207	6591646	-	NC_019872.2	111948620	LOC111948620	6592410	6594616	+	764
1560	NC_019862.2	101170016	LOC101170016	24304169	24319113	-	NC_019862.2	105353983	LOC105353983	24319879	24324168	+	766
1561	NC_019866.2	101172246	cramp1	14567421	14584548	-	NC_019866.2	101157371	jpt2	14585315	14589898	+	767
1562	NC_019873.2	101161434	phactr2	17231805	17278963	-	NC_019873.2	101161669	LOC101161669	17279730	17308098	+	767
1563	NC_019862.2	101160474	LOC101160474	18150189	18158876	-	NC_019862.2	101160726	fam102b	18159645	18174710	+	769
1564	NC_019880.2	101159056	LOC101159056	2423277	2427206	-	NC_019880.2	111946825	LOC111946825	2427977	2428607	+	771
1565	NC_019880.2	101162088	LOC101162088	16814926	16817653	-	NC_019880.2	101159307	LOC101159307	16818425	16824357	+	772
1566	NC_019867.2	101169295	LOC101169295	25386962	25420138	-	NC_019867.2	101160565	ift81	25420911	25435202	+	773
1567	NC_019869.2	101156987	gpnmb	10815369	10823611	-	NC_019869.2	105355066	galnt15	10824384	10834639	+	773
1568	NC_019859.2	110015935	LOC110015935	17626676	17627809	-	NC_019859.2	101155493	herc3	17628583	17657987	+	774
1569	NC_019862.2	100359365	ptgs2	15079927	15083919	-	NC_019862.2	101172400	pla2g4a	15084693	15106474	+	774
1570	NC_019865.2	101168782	LOC101168782	16913256	16921767	-	NC_019865.2	105354401	LOC105354401	16922541	16926866	+	774
1571	NC_019876.2	111946318	LOC111946318	18475998	18479266	-	NC_019876.2	101172935	tesk1	18480040	18510126	+	774
1572	NC_019859.2	101164954	LOC101164954	15559140	15564625	-	NC_019859.2	101165205	ndufb6	15565400	15569090	+	775
1573	NC_019863.2	101158602	ece1	31104179	31127816	-	NC_019863.2	101158849	alpl	31128591	31148606	+	775
1574	NC_019864.2	110015282	trnar-acg	22043851	22043923	-	NC_019864.2	101156650	fanci	22044699	22054816	+	776
1575	NC_019869.2	101162223	c11h18orf21	8724931	8743257	-	NC_019869.2	101162458	LOC101162458	8744034	8794088	+	777
1576	NC_019874.2	101166003	LOC101166003	32105872	32111452	-	NC_019874.2	101174297	LOC101174297	32112230	32123254	+	778
1577	NC_019861.2	101157435	LOC101157435	13886918	13890686	-	NC_019861.2	101174331	LOC101174331	13891466	13907302	+	780
1578	NC_019865.2	101173466	pym1	22061925	22065839	-	NC_019865.2	101156818	LOC101156818	22066619	22083878	+	780
1579	NC_019874.2	101168813	prelid3a	14004035	14007560	-	NC_019874.2	101161285	LOC101161285	14008341	14015150	+	781
1580	NC_019872.2	101167977	emsy	27387707	27416650	-	NC_019872.2	101168230	LOC101168230	27417432	27463201	+	782
1581	NC_019882.2	101168260	amd1	10344113	10352213	-	NC_019882.2	101170812	cdk19	10352995	10391081	+	782
1582	NC_019865.2	101158586	commd7	29886166	29895427	-	NC_019865.2	101168686	LOC101168686	29896210	29933364	+	783
1583	NC_019866.2	100049396	rnf113a	4169573	4171779	-	NC_019866.2	101174504	LOC101174504	4172564	4183966	+	785
1584	NC_019876.2	101166338	synpo2	10305478	10323531	-	NC_019876.2	100529193	sec24d	10324317	10346250	+	786
1585	NC_019859.2	101155004	LOC101155004	4450926	4463663	-	NC_019859.2	101175621	LOC101175621	4464450	4467468	+	787
1586	NC_019861.2	101174574	ppef1	13907835	13944776	-	NC_019861.2	101158090	LOC101158090	13945563	13951225	+	787
1587	NC_019867.2	101160488	ddhd2	13523595	13534833	-	NC_019867.2	101160740	LOC101160740	13535624	13548123	+	791
1588	NC_019876.2	101155723	c18h11orf95	29002428	29014110	-	NC_019876.2	101155965	LOC101155965	29014901	29023934	+	791
1589	NC_019882.2	101154997	wtap	7321951	7328250	-	NC_019882.2	101155245	sod2	7329042	7330922	+	792
1590	NC_019860.2	101158175	LOC101158175	14215313	14219652	-	NC_019860.2	101158425	mettl21a	14220446	14225985	+	794
1591	NC_019870.2	101156994	LOC101156994	12978569	12979906	-	NC_019870.2	101157234	LOC101157234	12980703	12990018	+	797
1592	NC_019861.2	101164217	cfap70	10074033	10101151	-	NC_019861.2	101162350	ddb1	10101950	10153041	+	799
1593	NC_019879.2	101170311	LOC101170311	28030166	28059864	-	NC_019879.2	110017387	LOC110017387	28060666	28067515	+	802
1594	NC_019868.2	101160002	LOC101160002	14208139	14209976	-	NC_019868.2	101159514	LOC101159514	14210779	14212494	+	803
1595	NC_019874.2	101166081	rpa2	22811679	22817894	-	NC_019874.2	101169562	smpdl3b	22818697	22821888	+	803
1596	NC_019877.2	101160694	brca1	5186111	5209538	-	NC_019877.2	100049387	becn1	5210342	5215807	+	804
1597	NC_019873.2	101160580	LOC101160580	22175097	22178446	-	NC_019873.2	101157880	LOC101157880	22179251	22184866	+	805
1598	NC_019877.2	101172535	LOC101172535	4102003	4109642	-	NC_019877.2	101156686	kat7	4110448	4117837	+	806
1599	NC_019881.2	111946997	trnal-cag	1770128	1770210	-	NC_019881.2	101175696	LOC101175696	1771017	1784794	+	807
1600	NC_019868.2	105354904	LOC105354904	15833528	15857972	-	NC_019868.2	101175661	tomm5	15858782	15859871	+	810
1601	NC_019861.2	101156479	LOC101156479	14725941	14765180	-	NC_019861.2	101158341	LOC101158341	14765994	14768049	+	814
1602	NC_019866.2	101163980	rnf151	12350753	12352844	-	NC_019866.2	101162369	tbl3	12353660	12362850	+	816
1603	NC_019864.2	101157856	unc45a	22117007	22125258	-	NC_019864.2	101158104	man2a2	22126076	22145533	+	818
1604	NC_019872.2	101171430	LOC101171430	16496388	16518098	-	NC_019872.2	101161915	LOC101161915	16518916	16531392	+	818
1605	NC_019866.2	101158276	phb	5515204	5520359	-	NC_019866.2	105354523	LOC105354523	5521179	5528771	+	820
1606	NC_019880.2	105357013	LOC105357013	25519245	25536682	-	NC_019880.2	101160277	LOC101160277	25537503	25540458	+	821
1607	NC_019866.2	101172333	cd2bp2	3948213	3951269	-	NC_019866.2	101168291	LOC101168291	3952094	3955290	+	825
1608	NC_019863.2	101173295	LOC101173295	3092794	3097839	-	NC_019863.2	101169440	LOC101169440	3098665	3110119	+	826
1609	NC_019862.2	101166464	tdrd5	14227767	14243236	-	NC_019862.2	101166708	LOC101166708	14244065	14248331	+	829
1610	NC_019859.2	101162736	LOC101162736	10621953	10624375	-	NC_019859.2	111947537	LOC111947537	10625205	10628773	+	830
1611	NC_019864.2	101157128	gdpgp1	22097759	22100039	-	NC_019864.2	101157365	LOC101157365	22100869	22108449	+	830
1612	NC_019875.2	101172279	LOC101172279	22697073	22726415	-	NC_019875.2	110016891	LOC110016891	22727246	22734490	+	831
1613	NC_019859.2	101160289	nup133	2083079	2095222	-	NC_019859.2	101159161	taf5l	2096054	2101854	+	832
1614	NC_019862.2	101164794	smim7	13144520	13147258	-	NC_019862.2	101165047	tmem38a	13148090	13156815	+	832
1615	NC_019865.2	101156956	LOC101156956	32707568	32710539	-	NC_019865.2	101172373	LOC101172373	32711372	32768786	+	833
1616	NC_019879.2	101171784	LOC101171784	3697779	3706146	-	NC_019879.2	101172032	gabpa	3706979	3713570	+	833
1617	NC_019868.2	101161413	cul4b	9794028	9808225	-	NC_019868.2	101161648	mcts1	9809060	9811590	+	835
1618	NC_019868.2	101168380	elp1	28111221	28120466	-	NC_019868.2	101168631	arhgef37	28121303	28150164	+	837
1619	NC_019860.2	101168438	LOC101168438	18022174	18037289	-	NC_019860.2	101168684	enpp4	18038127	18046567	+	838
1620	NC_019861.2	101163646	LOC101163646	18863636	18866634	-	NC_019861.2	101165873	dagla	18867472	18906017	+	838
1621	NC_019866.2	100304452	sox10	19820019	19826285	-	NC_019866.2	110015514	LOC110015514	19827128	19844160	+	843
1622	NC_019864.2	101158520	gan	26273199	26285355	-	NC_019864.2	105354257	LOC105354257	26286199	26288847	+	844
1623	NC_019860.2	111946417	LOC111946417	25361793	25365108	-	NC_019860.2	111946420	LOC111946420	25365953	25366761	+	845
1624	NC_019878.2	101162486	naa50	17676640	17681524	-	NC_019878.2	101175115	atp6v1a	17682370	17691103	+	846
1625	NC_019876.2	101168576	LOC101168576	21544441	21658051	-	NC_019876.2	101168818	col4a5	21658898	21721427	+	847
1626	NC_019881.2	101160702	LOC101160702	11009322	11012925	-	NC_019881.2	111946917	LOC111946917	11013773	11027361	+	848
1627	NC_019860.2	110016866	trnar-ucg	9106062	9106134	-	NC_019860.2	105355388	LOC105355388	9106984	9113790	+	850
1628	NC_019877.2	101161096	LOC101161096	11071120	11073653	-	NC_019877.2	101161345	fbxl15	11074503	11079276	+	850
1629	NC_019861.2	101156562	rasl12	5757296	5763542	-	NC_019861.2	101156804	kbtbd13	5764396	5766355	+	854
1630	NC_019865.2	101163740	anks1a	19627068	19681988	-	NC_019865.2	101160556	taf11	19682842	19685156	+	854
1631	NC_019859.2	101165618	LOC101165618	2175446	2175976	-	NC_019859.2	101165865	LOC101165865	2176836	2182564	+	860
1632	NC_019868.2	100049386	fut11	18412830	18415825	-	NC_019868.2	101171256	LOC101171256	18416688	18421975	+	863
1633	NC_019866.2	101170409	LOC101170409	239338	241515	-	NC_019866.2	101165693	med15	242382	261514	+	867
1634	NC_019875.2	101164592	dars2	20802331	20809262	-	NC_019875.2	101174625	cryz	20810131	20814350	+	869
1635	NC_019881.2	101171625	ptprr	23050576	23074050	-	NC_019881.2	110017596	LOC110017596	23074919	23083087	+	869
1636	NC_019864.2	100125815	cyp19b	15393093	15396898	-	NC_019864.2	101163166	LOC101163166	15397768	15405546	+	870
1637	NC_019863.2	101174990	bcdin3d	13858424	13859583	-	NC_019863.2	101175473	LOC101175473	13860454	13862114	+	871
1638	NC_019879.2	100049317	mc6ast4	20154499	20156087	-	NC_019879.2	101171452	LOC101171452	20156960	20159076	+	873
1639	NC_019863.2	101175392	mrto4	9134866	9142030	-	NC_019863.2	101160312	iffo2	9142905	9184372	+	875
1640	NC_019859.2	111947884	LOC111947884	21504818	21508116	-	NC_019859.2	111947889	LOC111947889	21508992	21510954	+	876
1641	NC_019861.2	111947140	LOC111947140	18415530	18422496	-	NC_019861.2	110014537	LOC110014537	18423374	18426237	+	878
1642	NC_019860.2	105355838	rp1l1	18090072	18109704	-	NC_019860.2	101169178	c2h8orf74	18110583	18112944	+	879
1643	NC_019866.2	101174748	LOC101174748	8218954	8219677	-	NC_019866.2	101175238	LOC101175238	8220556	8221225	+	879
1644	NC_019861.2	101155998	LOC101155998	20520370	20526452	-	NC_019861.2	101155586	dhx38	20527332	20546090	+	880
1645	NC_019870.2	101155784	ermp1	12869343	12889462	-	NC_019870.2	101156026	LOC101156026	12890342	12893357	+	880
1646	NC_019875.2	101160021	LOC101160021	6107291	6113137	-	NC_019875.2	101162477	rps28	6114017	6117034	+	880
1647	NC_019877.2	101174089	atad1	476445	480301	-	NC_019877.2	101173689	LOC101173689	481183	487765	+	882
1648	NC_019877.2	101164511	phf5a	2094700	2096866	-	NC_019877.2	101164929	aco2	2097748	2107027	+	882
1649	NC_019882.2	101175285	mia3	5942147	5958050	-	NC_019882.2	101175529	taf1a	5958933	5965644	+	883
1650	NC_019871.2	101173878	lhfpl6	7220995	7281976	-	NC_019871.2	101174119	cog6	7282861	7317799	+	885
1651	NC_019876.2	101155467	men1	28957940	28969578	-	NC_019876.2	101170222	LOC101170222	28970463	29000771	+	885
1652	NC_019862.2	111947346	atp5f1d	7058723	7061626	-	NC_019862.2	111947345	LOC111947345	7062512	7086594	+	886
1653	NC_019866.2	101160814	p3h4	5933825	5940228	-	NC_019866.2	101169948	fkbp10	5941116	5948127	+	888
1654	NC_019873.2	101155630	rab23	24436716	24443260	-	NC_019873.2	101155378	prim2	24444148	24465769	+	888
1655	NC_019875.2	101172107	LOC101172107	4706910	4722866	-	NC_019875.2	101172359	ndufv2	4723754	4731499	+	888
1656	NC_019873.2	101158379	eif3a	30269988	30277532	-	NC_019873.2	101158629	fam45a	30278423	30281161	+	891
1657	NC_019862.2	101163239	fnbp1l	18905189	18948766	-	NC_019862.2	101163479	LOC101163479	18949659	18956434	+	893
1658	NC_019870.2	101162146	gpn3	16799324	16803976	-	NC_019870.2	101162541	LOC101162541	16804869	16809509	+	893
1659	NC_019877.2	101173449	rnls	488526	492255	-	NC_019877.2	101156001	LOC101156001	493151	498931	+	896
1660	NC_019872.2	101163596	nfrkb	13823345	13834367	-	NC_019872.2	101167142	LOC101167142	13835266	13891174	+	899
1661	NC_019878.2	101167001	2022-03-06	15242675	15254290	-	NC_019878.2	110017335	trnat-agu	15255190	15255263	+	900
1662	NC_019881.2	101174876	nup107	22221578	22233449	-	NC_019881.2	101175118	slc35e3	22234349	22241264	+	900
1663	NC_019871.2	101175495	wdr53	13919919	13922348	-	NC_019871.2	101160183	neu4	13923250	13927064	+	902
1664	NC_019873.2	101167728	LOC101167728	23485245	23506000	-	NC_019873.2	101164500	LOC101164500	23506902	23510544	+	902
1665	NC_019877.2	101171865	dhrs7c	21855926	21861372	-	NC_019877.2	101161759	LOC101161759	21862274	21914272	+	902
1666	NC_019871.2	101170531	LOC101170531	960699	964392	-	NC_019871.2	101164577	LOC101164577	965295	967743	+	903
1667	NC_019862.2	101158434	hdgfl2	30507143	30519487	-	NC_019862.2	101159576	fh	30520392	30522044	+	905
1668	NC_019873.2	101170540	LOC101170540	19583397	19585525	-	NC_019873.2	101170118	smndc1	19586430	19590833	+	905
1669	NC_019881.2	101164618	LOC101164618	23807197	23812217	-	NC_019881.2	110013716	LOC110013716	23813122	23816591	+	905
1670	NC_019863.2	101169354	LOC101169354	30855616	30858250	-	NC_019863.2	111947474	LOC111947474	30859156	30860334	+	906
1671	NC_019861.2	101170412	tmem208	12713758	12717394	-	NC_019861.2	101170659	slc39a1	12718301	12724878	+	907
1672	NC_019871.2	101160790	ilkap	707938	710482	-	NC_019871.2	101168560	LOC101168560	711389	762125	+	907
1673	NC_019878.2	101157578	c20h3orf58	18933562	18961477	-	NC_019878.2	101157820	LOC101157820	18962386	19026519	+	909
1674	NC_019878.2	101170965	ncf2	10706258	10713490	-	NC_019878.2	101167496	garem1	10714401	10724343	+	911
1675	NC_019870.2	101158180	cdk9	30295466	30300543	-	NC_019870.2	101158427	fpgs	30301455	30325553	+	912
1676	NC_019874.2	101162867	rps9	19410037	19412269	-	NC_019874.2	101163271	LOC101163271	19413182	19424813	+	913
1677	NC_019865.2	101159100	ngrn	10736766	10738255	-	NC_019865.2	101159350	nfya	10739169	10747096	+	914
1678	NC_019866.2	101169456	ttyh3	7010169	7029809	-	NC_019866.2	101174834	snx8	7030724	7040418	+	915
1679	NC_019865.2	101167208	LOC101167208	20448367	20450988	-	NC_019865.2	101163250	LOC101163250	20451904	20454534	+	916
1680	NC_019866.2	101165736	trappc5	22032445	22034409	-	NC_019866.2	101165982	pglyrp2	22035327	22039331	+	918
1681	NC_019864.2	101160728	LOC101160728	26941386	26945230	-	NC_019864.2	101171909	LOC101171909	26946151	26959692	+	921
1682	NC_019882.2	101157177	ccnc	15125089	15130971	-	NC_019882.2	101157660	LOC101157660	15131893	15136794	+	922
1683	NC_019866.2	101166630	tubg1	6737299	6743896	-	NC_019866.2	101172906	retreg3	6744819	6750778	+	923
1684	NC_019876.2	110013352	LOC110013352	23219161	23219588	-	NC_019876.2	101159312	LOC101159312	23220511	23224242	+	923
1685	NC_019866.2	101163254	LOC101163254	12308507	12310416	-	NC_019866.2	101161891	LOC101161891	12311340	12321651	+	924
1686	NC_019868.2	101161166	LOC101161166	17575441	17582262	-	NC_019868.2	101165898	nudcd2	17583188	17585179	+	926
1687	NC_019871.2	101158218	ppm1l	13529406	13573662	-	NC_019871.2	101173879	nmd3	13574588	13585796	+	926
1688	NC_019859.2	105356831	LOC105356831	25734909	25736796	-	NC_019859.2	111947992	LOC111947992	25737724	25737951	+	928
1689	NC_019866.2	105354517	LOC105354517	4581529	4588513	-	NC_019866.2	101155515	mien1	4589441	4590748	+	928
1690	NC_019863.2	105354058	LOC105354058	6055745	6068650	-	NC_019863.2	110014293	LOC110014293	6069581	6070129	+	931
1691	NC_019865.2	101164890	dnajc11	20585802	20596493	-	NC_019865.2	101168211	LOC101168211	20597426	20923098	+	933
1692	NC_019868.2	101163828	srpx2	10089810	10101176	-	NC_019868.2	101163337	tspan6	10102111	10113164	+	935
1693	NC_019871.2	101174938	LOC101174938	30448427	30453837	-	NC_019871.2	101157752	LOC101157752	30454774	30481454	+	937
1694	NC_019868.2	101174840	mxd3	19110769	19113433	-	NC_019868.2	101166807	fam193b	19114371	19124658	+	938
1695	NC_019860.2	101171058	LOC101171058	2066055	2072324	-	NC_019860.2	101167020	gpd2	2073263	2102692	+	939
1696	NC_019867.2	101158254	LOC101158254	3950461	3952241	-	NC_019867.2	111947867	LOC111947867	3953180	3955060	+	939
1697	NC_019861.2	101165966	gpi	30518510	30527088	-	NC_019861.2	100170629	kiaa0355	30528032	30562428	+	944
1698	NC_019868.2	105354880	LOC105354880	13880370	13885107	-	NC_019868.2	101163666	LOC101163666	13886052	13892213	+	945
1699	NC_019859.2	101167424	glb1	15303341	15310096	-	NC_019859.2	101163546	ccdc86	15311043	15313593	+	947
1700	NC_019862.2	101173210	wdr18	1635717	1645966	-	NC_019862.2	101172966	LOC101172966	1646913	1657421	+	947
1701	NC_019876.2	110017145	trnar-ucu	14008326	14008414	-	NC_019876.2	101156124	LOC101156124	14009361	14024810	+	947
1702	NC_019873.2	110016492	LOC110016492	10031522	10034699	-	NC_019873.2	101163104	LOC101163104	10035649	10063932	+	950
1703	NC_019877.2	101171782	wipi1	4018764	4029132	-	NC_019877.2	101156203	prkar1a	4030082	4038480	+	950
1704	NC_019866.2	101174917	map2k4	2260220	2269500	-	NC_019866.2	101175161	tmem220	2270452	2272501	+	952
1705	NC_019863.2	101162282	LOC101162282	10548529	10625895	-	NC_019863.2	101162751	dctn2	10626848	10638806	+	953
1706	NC_019865.2	101158525	LOC101158525	22479568	22506554	-	NC_019865.2	110013355	slc48a1	22507511	22512595	+	957
1707	NC_019873.2	101169967	sprn	23821410	23823322	-	NC_019873.2	101170209	echs1	23824279	23828475	+	957
1708	NC_019865.2	101162599	def6	11254774	11264208	-	NC_019865.2	101162837	LOC101162837	11265166	11271476	+	958
1709	NC_019875.2	100049334	LOC100049334	17790384	17792193	-	NC_019875.2	101167073	LOC101167073	17793153	17795176	+	960
1710	NC_019864.2	101159499	ddb2	16127830	16133543	-	NC_019864.2	101170342	LOC101170342	16134504	16145230	+	961
1711	NC_019867.2	101159921	hsd17b4	7383284	7408884	-	NC_019867.2	101158582	prr16	7409845	7425968	+	961
1712	NC_019870.2	101169793	kmt5a	2574191	2583263	-	NC_019870.2	101170031	sbno1	2584225	2597314	+	962
1713	NC_019882.2	101166433	lpin1	14824787	14839035	-	NC_019882.2	101154999	gpatch2	14839997	14848765	+	962
1714	NC_019867.2	101157844	sec14l2	552329	568577	-	NC_019867.2	101159566	rnf215	569543	573576	+	966
1715	NC_019881.2	101156375	cwf19l1	22481654	22486720	-	NC_019881.2	101156620	dmtf1	22487686	22508248	+	966
1716	NC_019873.2	110013875	LOC110013875	16972372	16980043	-	NC_019873.2	105357941	LOC105357941	16981010	16994365	+	967
1717	NC_019876.2	101166829	LOC101166829	3001934	3004369	-	NC_019876.2	110017029	LOC110017029	3005339	3006383	+	970
1718	NC_019877.2	101164011	mfsd13a	15905456	15916290	-	NC_019877.2	101169983	sema4g	15917261	15952150	+	971
1719	NC_019862.2	101166953	axdnd1	14248035	14256845	-	NC_019862.2	101167196	crb1	14257817	14276352	+	972
1720	NC_019871.2	101169223	LOC101169223	6465553	6475680	-	NC_019871.2	101169472	cep126	6476652	6486611	+	972
1721	NC_019874.2	101155220	mrs2	10354973	10372216	-	NC_019874.2	101155458	clptm1l	10373188	10380219	+	972
1722	NC_019873.2	101170868	sipa1l2	28511724	28609442	-	NC_019873.2	105355835	map10	28610415	28613017	+	973
1723	NC_019859.2	101174976	LOC101174976	10297049	10298850	-	NC_019859.2	101175216	LOC101175216	10299824	10305553	+	974
1724	NC_019867.2	101173635	LOC101173635	12303109	12305619	-	NC_019867.2	101173869	LOC101173869	12306593	12319436	+	974
1725	NC_019866.2	101161487	LOC101161487	8460389	8467529	-	NC_019866.2	101161730	icam5	8468504	8478403	+	975
1726	NC_019869.2	111948180	LOC111948180	3688429	3689916	-	NC_019869.2	101156419	LOC101156419	3690897	3692779	+	981
1727	NC_019875.2	101172194	LOC101172194	15658100	15665421	-	NC_019875.2	101171611	c8a	15666406	15675768	+	985
1728	NC_019865.2	101170268	LOC101170268	16977395	16982107	-	NC_019865.2	101170758	wdr46	16983093	16992606	+	986
1729	NC_019861.2	101174986	LOC101174986	26683106	26688836	-	NC_019861.2	101175227	LOC101175227	26689823	26758364	+	987
1730	NC_019877.2	110014870	LOC110014870	16710625	16713147	-	NC_019877.2	110014869	LOC110014869	16714134	16722202	+	987
1731	NC_019863.2	101168534	tbc1d20	12110616	12118917	-	NC_019863.2	101166468	znfx1	12119905	12141802	+	988
1732	NC_019866.2	101165060	fzd2	6482149	6484423	-	NC_019866.2	101172167	meioc	6485416	6494440	+	993
1733	NC_019879.2	101161199	LOC101161199	17211668	17216801	-	NC_019879.2	101161447	fbxo47	17217795	17225460	+	994
1734	NC_019870.2	101164377	LOC101164377	674237	687604	-	NC_019870.2	101172868	pbdc1	688601	690582	+	997
1735	NC_019870.2	101158370	LOC101158370	18303009	18331924	-	NC_019870.2	101158620	LOC101158620	18332923	18415968	+	999
1736	NC_019872.2	101160503	dpagt1	15199179	15206589	-	NC_019872.2	101155049	c2cd2l	15207588	15234429	+	999
1737	NC_019872.2	101162547	trim37	24839877	24868162	-	NC_019872.2	101162778	pou2f3	24869161	24886017	+	999

## Sheet: supplemental table 2
Supplemental Table 2 Expression Status of Divergent Gene Pairs in Medaka Brain (GSE159188)
Divergent gene pair	gene1_id	gene2_id	gene1_fpkm_female	gene2_fpkm_female	expression_ratio_female	expression_status_female	gene1_fpkm_male	gene2_fpkm_male	expression_ratio_male	expression_status_male
1	ENSORLG00000021780	ENSORLG00000021782	38.8159	240.662	0.161288	unidirectional expressed	82.8614	381.657	0.21711	unidirectional expressed
2	ENSORLG00000022145	ENSORLG00000022511	20.6455	4.28436	4.81881	unidirectional expressed	28.0451	8.79423	3.18903	co-expressed
3	ENSORLG00000015102	ENSORLG00000023915	13.3368	28.5461	0.467202	co-expressed	4.89318	9.36482	0.522507	co-expressed
4	ENSORLG00000000146	ENSORLG00000027732	11.3471	17.5227	0.647566	co-expressed	7.25789	7.70728	0.941693	co-expressed
5	ENSORLG00000000198	ENSORLG00000000212	2.27789	39.7739	0.057271	unidirectional expressed	1.92525	20.2693	0.0949835	unidirectional expressed
6	ENSORLG00000000785	ENSORLG00000000792	9.58684	13.114	0.731039	co-expressed	14.8821	12.9603	1.14828	co-expressed
7	ENSORLG00000000954	ENSORLG00000029500	9.31407	9.46253	0.984311	co-expressed	17.0728	10.637	1.60504	co-expressed
8	ENSORLG00000018625	ENSORLG00000027460	22.3861	10.9563	2.04322	co-expressed	23.7546	22.6155	1.05037	co-expressed
9	ENSORLG00000001221	ENSORLG00000001253	28.3326	7.44854	3.80378	co-expressed	10.9242	10.0457	1.08745	co-expressed
10	ENSORLG00000001472	ENSORLG00000001511	21.8745	150.513	0.145333	unidirectional expressed	21.0043	148.1	0.141825	unidirectional expressed
11	ENSORLG00000028067	ENSORLG00000030511	2.43575	7.56912	0.321801	co-expressed	2.88504	2.43402	1.1853	co-expressed
12	ENSORLG00000001989	ENSORLG00000002011	16.3651	61.3632	0.266692	co-expressed	16.3491	82.5514	0.198048	unidirectional expressed
13	ENSORLG00000002353	ENSORLG00000002380	4.92347	7.18201	0.685528	co-expressed	6.5785	10.1787	0.646301	co-expressed
14	ENSORLG00000003511	ENSORLG00000003546	14.526	19.967	0.7275	co-expressed	18.1595	7.36262	2.46645	co-expressed
15	ENSORLG00000003588	ENSORLG00000023663	166.352	6.35181	26.1897	unidirectional expressed	98.8596	3.40884	29.001	unidirectional expressed
16	ENSORLG00000003753	ENSORLG00000028289	0	9.34211	0	unidirectional expressed	0.64691	0.51558	1.25472	co-silent
17	ENSORLG00000020050	ENSORLG00000029355	732.284	45.8603	15.9677	unidirectional expressed	45.5275	69.6549	0.653615	co-expressed
18	ENSORLG00000004753	ENSORLG00000004792	2.87943	22.1753	0.129849	unidirectional expressed	4.71257	39.0213	0.120769	unidirectional expressed
19	ENSORLG00000004837	ENSORLG00000004882	23.4761	9.56249	2.45502	co-expressed	19.8249	12.2387	1.61985	co-expressed
20	ENSORLG00000005143	ENSORLG00000005151	27.436	2.21814	12.3689	unidirectional expressed	7.05796	4.81441	1.46601	co-expressed
21	ENSORLG00000005172	ENSORLG00000005213	0	9.29146	0	unidirectional expressed	0	9.32591	0	unidirectional expressed
22	ENSORLG00000005590	ENSORLG00000005609	388.221	20.0772	19.3364	unidirectional expressed	351.448	21.1681	16.6027	unidirectional expressed
23	ENSORLG00000006237	ENSORLG00000006260	8.99702	25.4325	0.353761	co-expressed	1.64426	32.5936	0.0504473	unidirectional expressed
24	ENSORLG00000006331	ENSORLG00000020297	42.1679	1.25815	33.5158	unidirectional expressed	17.4923	2.98794	5.8543	unidirectional expressed
25	ENSORLG00000006456	ENSORLG00000006463	12.4926	103.756	0.120404	unidirectional expressed	10.5081	84.1615	0.124856	unidirectional expressed
26	ENSORLG00000006592	ENSORLG00000006613	28.5159	5.20419	5.47941	unidirectional expressed	5.99999	3.21525	1.8661	co-expressed
27	ENSORLG00000006836	ENSORLG00000030047	14.672	3.12215	4.69933	unidirectional expressed	18.0375	7.84752	2.2985	co-expressed
28	ENSORLG00000019473	ENSORLG00000024687	0	0	NA	co-silent	1.5563	0	NA	unidirectional expressed
29	ENSORLG00000020063	ENSORLG00000027414	25.2115	11.3999	2.21155	co-expressed	19.1027	19.9957	0.95534	co-expressed
30	ENSORLG00000021998	ENSORLG00000025584	6.28155	9.49513	0.661555	co-expressed	9.72087	9.57928	1.01478	co-expressed
31	ENSORLG00000008079	ENSORLG00000028400	11.4886	50.8013	0.226148	unidirectional expressed	24.0098	46.5246	0.516067	co-expressed
32	ENSORLG00000008847	ENSORLG00000008861	13.1623	22.5374	0.58402	co-expressed	6.37462	17.2665	0.36919	co-expressed
33	ENSORLG00000009096	ENSORLG00000024225	53.0023	1.69027	31.3573	unidirectional expressed	49.9216	0.171595	290.927	unidirectional expressed
34	ENSORLG00000009334	ENSORLG00000023784	106.861	38.4709	2.77771	co-expressed	87.3726	32.3732	2.69892	co-expressed
35	ENSORLG00000009738	ENSORLG00000009777	6.12438	13.8487	0.442235	co-expressed	4.08148	0.826795	4.93651	unidirectional expressed
36	ENSORLG00000010358	ENSORLG00000010364	29.422	0.235464	124.953	unidirectional expressed	45.3515	1.31842	34.3984	unidirectional expressed
37	ENSORLG00000010759	ENSORLG00000010766	31.2933	6.64368	4.71024	unidirectional expressed	44.8051	9.02045	4.96706	unidirectional expressed
38	ENSORLG00000020088	ENSORLG00000024207	13.6183	56.7258	0.240072	unidirectional expressed	10.8991	21.5707	0.505273	co-expressed
39	ENSORLG00000011417	ENSORLG00000026649	0.356995	8.91234	0.0400563	unidirectional expressed	0	1.57939	0	unidirectional expressed
40	ENSORLG00000000036	ENSORLG00000000039	11.194	22.4244	0.499188	co-expressed	25.616	17.9802	1.42468	co-expressed
41	ENSORLG00000011449	ENSORLG00000011469	70.7035	18.9122	3.73851	co-expressed	45.9928	28.2496	1.62809	co-expressed
42	ENSORLG00000011670	ENSORLG00000011679	6.78282	17.0627	0.397523	co-expressed	11.782	16.9428	0.695399	co-expressed
43	ENSORLG00000012068	ENSORLG00000012088	3.48622	31.1543	0.111902	unidirectional expressed	11.9948	43.7914	0.273908	co-expressed
44	ENSORLG00000012303	ENSORLG00000012308	7.42644	6.91311	1.07425	co-expressed	1.81606	10.8584	0.167249	unidirectional expressed
45	ENSORLG00000000083	ENSORLG00000028143	9.53069	3.60206	2.6459	co-expressed	8.49311	4.71695	1.80055	co-expressed
46	ENSORLG00000013708	ENSORLG00000030024	7.71306	0	NA	unidirectional expressed	10.8045	0	NA	unidirectional expressed
47	ENSORLG00000013777	ENSORLG00000024190	2.79734	1.35328	2.06708	co-expressed	2.81047	1.45456	1.93218	co-expressed
48	ENSORLG00000014223	ENSORLG00000014263	2.15406	6.13514	0.351102	co-expressed	1.72695	3.94775	0.437452	co-expressed
49	ENSORLG00000022611	ENSORLG00000022611	0	0	NA	co-silent	0	0	NA	co-silent
50	ENSORLG00000000225	ENSORLG00000000227	1.8668	2.02707	0.920935	co-expressed	1.61356	0.828875	1.94669	co-expressed
51	ENSORLG00000001533	ENSORLG00000022258	5.8271	0.514093	11.3347	unidirectional expressed	7.30435	0.381459	19.1485	unidirectional expressed
52	ENSORLG00000001661	ENSORLG00000001663	0.941258	3.21441	0.292824	co-expressed	0	2.47713	0	unidirectional expressed
53	ENSORLG00000001914	ENSORLG00000001939	3.35149	9.45567	0.354442	co-expressed	7.04988	9.67345	0.728787	co-expressed
54	ENSORLG00000002319	ENSORLG00000002331	4.5215	3.7458	1.20709	co-expressed	6.57658	7.47721	0.87955	co-expressed
55	ENSORLG00000003254	ENSORLG00000003276	6.20876	17.0128	0.364946	co-expressed	9.62392	11.381	0.845613	co-expressed
56	ENSORLG00000003913	ENSORLG00000003931	9.32465	4.55806	2.04575	co-expressed	16.8047	5.47327	3.07032	co-expressed
57	ENSORLG00000004118	ENSORLG00000024460	1.59273	10.6197	0.149979	unidirectional expressed	0	13.176	0	unidirectional expressed
58	ENSORLG00000004297	ENSORLG00000004324	163.26	2.79689	58.372	unidirectional expressed	334.452	2.94634	113.514	unidirectional expressed
59	ENSORLG00000004371	ENSORLG00000004391	0.268128	9.79961	0.0273611	unidirectional expressed	0.244517	8.94509	0.0273353	unidirectional expressed
60	ENSORLG00000004467	ENSORLG00000027090	0	0.860685	0	co-silent	0.812212	0.952083	0.853089	co-silent
61	ENSORLG00000005225	ENSORLG00000005232	0.579836	9.54722	0.0607335	unidirectional expressed	0	13.7597	0	unidirectional expressed
62	ENSORLG00000005262	ENSORLG00000005272	10.4314	1.93762	5.38361	unidirectional expressed	2.95273	3.09397	0.95435	co-expressed
63	ENSORLG00000005956	ENSORLG00000006003	16.5994	55.5779	0.298669	co-expressed	13.7338	72.9677	0.188218	unidirectional expressed
64	ENSORLG00000006350	ENSORLG00000026452	18.495	3.85359	4.79942	unidirectional expressed	27.1281	7.39326	3.6693	co-expressed
65	ENSORLG00000019327	ENSORLG00000019346	9.11662	31.7424	0.287206	co-expressed	11.2527	37.9293	0.296676	co-expressed
66	ENSORLG00000018742	ENSORLG00000018750	1.09336	1.03563	1.05574	co-expressed	0.769151	1.84388	0.417137	co-expressed
67	ENSORLG00000018486	ENSORLG00000018533	7.07922	373.386	0.0189595	unidirectional expressed	1.42133	348.378	0.00407985	unidirectional expressed
68	ENSORLG00000020675	ENSORLG00000020677	29.8727	2.17777	13.7171	unidirectional expressed	4.97943	0.516696	9.63706	unidirectional expressed
69	ENSORLG00000018917	ENSORLG00000026638	8.81139	10.5366	0.836265	co-expressed	14.7986	23.6338	0.626163	co-expressed
70	ENSORLG00000000050	ENSORLG00000000052	0.139139	7.73223	0.0179947	unidirectional expressed	0.624941	12.86	0.0485957	unidirectional expressed
71	ENSORLG00000018322	ENSORLG00000024164	85.1177	0	NA	unidirectional expressed	92.5308	0	NA	unidirectional expressed
72	ENSORLG00000022688	ENSORLG00000026752	21.2864	7.20217	2.95555	co-expressed	31.8655	9.55842	3.33376	co-expressed
73	ENSORLG00000001038	ENSORLG00000001046	12.8931	0.718287	17.9498	unidirectional expressed	15.0265	2.4544	6.12227	unidirectional expressed
74	ENSORLG00000001345	ENSORLG00000001399	1.12163	18.5427	0.060489	unidirectional expressed	1.40289	20.2768	0.069187	unidirectional expressed
75	ENSORLG00000001474	ENSORLG00000001486	1.71881	46.1187	0.0372693	unidirectional expressed	2.36886	40.6304	0.0583026	unidirectional expressed
76	ENSORLG00000001677	ENSORLG00000001684	2.61568	46.0604	0.056788	unidirectional expressed	2.49177	11.876	0.209816	unidirectional expressed
77	ENSORLG00000002234	ENSORLG00000029570	46.1001	1.51927	30.3436	unidirectional expressed	6.63564	2.10807	3.14773	co-expressed
78	ENSORLG00000002434	ENSORLG00000002443	11.4155	6.70225	1.70323	co-expressed	4.64766	5.52583	0.841079	co-expressed
79	ENSORLG00000002464	ENSORLG00000002469	6.32321	14.7627	0.428323	co-expressed	5.36602	8.74914	0.61332	co-expressed
80	ENSORLG00000003140	ENSORLG00000003155	4.837	0.328515	14.7238	unidirectional expressed	6.72272	0	NA	unidirectional expressed
81	ENSORLG00000003348	ENSORLG00000003364	2.09219	12.3405	0.169539	unidirectional expressed	1.67333	14.4195	0.116046	unidirectional expressed
82	ENSORLG00000003434	ENSORLG00000003460	22.6872	0.319684	70.9676	unidirectional expressed	18.4617	0.719333	25.665	unidirectional expressed
83	ENSORLG00000003555	ENSORLG00000024796	10.1352	15.4704	0.655135	co-expressed	24.7902	20.2503	1.22419	co-expressed
84	ENSORLG00000003571	ENSORLG00000022456	3.05082	7.08055	0.430873	co-expressed	4.00892	12.825	0.312586	co-expressed
85	ENSORLG00000003737	ENSORLG00000003763	81.5004	12.9738	6.28192	unidirectional expressed	64.9363	12.7341	5.0994	unidirectional expressed
86	ENSORLG00000019603	ENSORLG00000022551	39.1086	21.7726	1.79623	co-expressed	44.345	16.9589	2.61485	co-expressed
87	ENSORLG00000004590	ENSORLG00000004625	15.8077	11.9976	1.31757	co-expressed	10.9071	13.7732	0.791907	co-expressed
88	ENSORLG00000004697	ENSORLG00000004713	11.5004	4.00233	2.87343	co-expressed	7.27348	1.36926	5.31198	unidirectional expressed
89	ENSORLG00000004992	ENSORLG00000004999	44.1502	31.4875	1.40215	co-expressed	6.7255	23.7922	0.282677	co-expressed
90	ENSORLG00000005429	ENSORLG00000028995	43.3368	0.556889	77.8195	unidirectional expressed	37.5719	0	NA	unidirectional expressed
91	ENSORLG00000005520	ENSORLG00000005528	3.67222	57.7609	0.0635762	unidirectional expressed	3.64061	64.5331	0.0564146	unidirectional expressed
92	ENSORLG00000005840	ENSORLG00000022009	9.14933	126.76	0.0721784	unidirectional expressed	4.30335	92.6954	0.0464246	unidirectional expressed
93	ENSORLG00000000045	ENSORLG00000024280	5.14466	1.00789	5.10439	unidirectional expressed	8.87569	0.130902	67.8041	unidirectional expressed
94	ENSORLG00000007031	ENSORLG00000007040	10.9185	120.943	0.0902781	unidirectional expressed	14.6516	51.312	0.285539	co-expressed
95	ENSORLG00000007823	ENSORLG00000007853	10.3896	14.3301	0.725019	co-expressed	10.2677	14.265	0.719783	co-expressed
96	ENSORLG00000007983	ENSORLG00000023237	12.4177	8.77296	1.41545	co-expressed	10.7381	9.51084	1.12904	co-expressed
97	ENSORLG00000009505	ENSORLG00000026675	18.1718	62.9522	0.28866	co-expressed	10.4254	61.3919	0.169817	unidirectional expressed
98	ENSORLG00000000084	ENSORLG00000000086	78.1723	15.3047	5.10773	unidirectional expressed	44.4047	16.1426	2.75078	co-expressed
99	ENSORLG00000009577	ENSORLG00000028792	21.0119	56.7095	0.370518	co-expressed	1.49993	20.6752	0.0725473	unidirectional expressed
100	ENSORLG00000009918	ENSORLG00000009928	5.22632	33.2201	0.157324	unidirectional expressed	1.69	14.559	0.116079	unidirectional expressed
101	ENSORLG00000010481	ENSORLG00000010499	0.181644	5.17635	0.0350911	unidirectional expressed	1.38466	7.02032	0.197236	unidirectional expressed
102	ENSORLG00000010688	ENSORLG00000010717	11.0396	24.4777	0.451006	co-expressed	7.65775	6.2552	1.22422	co-expressed
103	ENSORLG00000010757	ENSORLG00000010768	7.83634	56.8556	0.137829	unidirectional expressed	5.33989	51.214	0.104266	unidirectional expressed
104	ENSORLG00000010822	ENSORLG00000010850	6.20933	16.1319	0.38491	co-expressed	5.25935	13.2505	0.396917	co-expressed
105	ENSORLG00000010893	ENSORLG00000010915	2.28947	5.37499	0.425949	co-expressed	3.35622	1.2367	2.71385	co-expressed
106	ENSORLG00000011047	ENSORLG00000011055	0.381986	5.30172	0.0720494	unidirectional expressed	0.522594	5.32169	0.0982008	unidirectional expressed
107	ENSORLG00000011246	ENSORLG00000011263	37.1954	16.843	2.20836	co-expressed	32.0187	21.3678	1.49846	co-expressed
108	ENSORLG00000011429	ENSORLG00000011484	7.30398	5.03492	1.45066	co-expressed	2.51798	8.22329	0.306201	co-expressed
109	ENSORLG00000011721	ENSORLG00000011734	110.684	119.417	0.92687	co-expressed	16.5901	7.79568	2.12811	co-expressed
110	ENSORLG00000012462	ENSORLG00000012503	4.29278	5.1187	0.838647	co-expressed	2.24155	7.67487	0.292064	co-expressed
111	ENSORLG00000013279	ENSORLG00000013356	268.056	20.0063	13.3986	unidirectional expressed	273.021	26.82	10.1798	unidirectional expressed
112	ENSORLG00000014039	ENSORLG00000014049	0.410605	2.53958	0.161682	unidirectional expressed	1.44535	2.53593	0.569949	co-expressed
113	ENSORLG00000014082	ENSORLG00000014107	3.18329	18.5073	0.172002	unidirectional expressed	2.46529	32.8073	0.0751446	unidirectional expressed
114	ENSORLG00000014313	ENSORLG00000014330	27.403	12.2369	2.23937	co-expressed	23.0539	9.93836	2.31969	co-expressed
115	ENSORLG00000014455	ENSORLG00000028316	7.56086	2.68514	2.81582	co-expressed	4.05347	0.697845	5.80855	unidirectional expressed
116	ENSORLG00000014573	ENSORLG00000014585	13.7599	10.7915	1.27507	co-expressed	24.0183	4.79753	5.00639	unidirectional expressed
117	ENSORLG00000015511	ENSORLG00000015518	36.675	10.1936	3.59785	co-expressed	3.88829	4.27517	0.909505	co-expressed
118	ENSORLG00000015522	ENSORLG00000030424	13.6828	31.865	0.429399	co-expressed	7.96407	30.1121	0.264481	co-expressed
119	ENSORLG00000000123	ENSORLG00000021918	37.3138	13.1732	2.83255	co-expressed	59.6092	9.9165	6.01111	unidirectional expressed
120	ENSORLG00000018333	ENSORLG00000023828	4.13238	5.04792	0.81863	co-expressed	7.18384	4.8275	1.48811	co-expressed
121	ENSORLG00000018798	ENSORLG00000018862	13.23	30.0891	0.439694	co-expressed	24.7411	49.4884	0.499937	co-expressed
122	ENSORLG00000000093	ENSORLG00000000101	38.1668	38.2539	0.997723	co-expressed	44.6814	31.0952	1.43692	co-expressed
123	ENSORLG00000001742	ENSORLG00000023318	4.17229	15.9195	0.262087	co-expressed	5.25121	21.0561	0.249391	unidirectional expressed
124	ENSORLG00000022310	ENSORLG00000029653	5.82623	15.9852	0.364477	co-expressed	4.00418	8.90755	0.449527	co-expressed
125	ENSORLG00000003304	ENSORLG00000003320	4.06671	39.0788	0.104064	unidirectional expressed	3.59148	14.2808	0.25149	co-expressed
126	ENSORLG00000004018	ENSORLG00000004027	5.69904	6.55639	0.869234	co-expressed	11.267	7.65312	1.47221	co-expressed
127	ENSORLG00000004064	ENSORLG00000004100	20.8657	11.7909	1.76964	co-expressed	18.9552	12.7528	1.48636	co-expressed
128	ENSORLG00000025749	ENSORLG00000029483	7.84584	35.8737	0.218707	unidirectional expressed	19.2259	27.9912	0.686855	co-expressed
129	ENSORLG00000005166	ENSORLG00000023951	2.29427	95.8686	0.0239314	unidirectional expressed	0	33.8102	0	unidirectional expressed
130	ENSORLG00000005599	ENSORLG00000005615	19.8425	1.98925	9.97486	unidirectional expressed	20.4139	1.33837	15.2528	unidirectional expressed
131	ENSORLG00000005708	ENSORLG00000023413	133.571	11.4598	11.6556	unidirectional expressed	105.849	3.38313	31.2873	unidirectional expressed
132	ENSORLG00000005759	ENSORLG00000005764	43.5947	73.702	0.5915	co-expressed	36.4265	20.2744	1.79667	co-expressed
133	ENSORLG00000006225	ENSORLG00000024321	0.632199	43.1734	0.0146433	unidirectional expressed	0.253095	32.5943	0.00776501	unidirectional expressed
134	ENSORLG00000006879	ENSORLG00000006897	9.2711	10.305	0.89967	co-expressed	15.7197	2.48385	6.32876	unidirectional expressed
135	ENSORLG00000000760	ENSORLG00000000770	19.4217	41.8655	0.463907	co-expressed	25.8931	20.8677	1.24082	co-expressed
136	ENSORLG00000007002	ENSORLG00000025647	21.7047	16.092	1.34879	co-expressed	9.04478	0.177446	50.972	unidirectional expressed
137	ENSORLG00000007125	ENSORLG00000023347	5.86817	14.7407	0.398093	co-expressed	8.28108	2.84148	2.91435	co-expressed
138	ENSORLG00000007720	ENSORLG00000007753	15.8454	121.436	0.130484	unidirectional expressed	6.62734	109.918	0.0602935	unidirectional expressed
139	ENSORLG00000007826	ENSORLG00000025028	8.95607	42.8293	0.209111	unidirectional expressed	9.34295	23.0212	0.405841	co-expressed
140	ENSORLG00000008690	ENSORLG00000025711	0	7.80799	0	unidirectional expressed	0	0.106089	0	co-silent
141	ENSORLG00000008898	ENSORLG00000028295	8.41444	2.6519	3.17299	co-expressed	7.90107	2.55325	3.09451	co-expressed
142	ENSORLG00000009239	ENSORLG00000009257	7.23442	7.71382	0.937852	co-expressed	11.5428	8.05897	1.43229	co-expressed
143	ENSORLG00000009468	ENSORLG00000009481	2.47296	1.53948	1.60636	co-expressed	1.47908	6.26893	0.235938	unidirectional expressed
144	ENSORLG00000010503	ENSORLG00000022051	4.3032	7.54903	0.570034	co-expressed	2.63442	11.1114	0.237092	unidirectional expressed
145	ENSORLG00000000796	ENSORLG00000030454	21.6501	4.7619	4.54653	unidirectional expressed	15.4026	3.57881	4.30383	unidirectional expressed
146	ENSORLG00000010712	ENSORLG00000010756	9.14614	13.9584	0.655243	co-expressed	14.7913	16.3916	0.902371	co-expressed
147	ENSORLG00000011340	ENSORLG00000011370	18.1302	10.9989	1.64836	co-expressed	7.54096	15.5611	0.484603	co-expressed
148	ENSORLG00000011405	ENSORLG00000011502	0.254979	16.3758	0.0155705	unidirectional expressed	0	7.30309	0	unidirectional expressed
149	ENSORLG00000012037	ENSORLG00000012062	10.884	5.48576	1.98405	co-expressed	8.8847	5.94164	1.49533	co-expressed
150	ENSORLG00000026541	ENSORLG00000026930	11.91	3.98753	2.98681	co-expressed	4.77046	4.61052	1.03469	co-expressed
151	ENSORLG00000013485	ENSORLG00000013547	27.9599	14.2001	1.96899	co-expressed	23.3952	2.69456	8.68238	unidirectional expressed
152	ENSORLG00000014322	ENSORLG00000014340	44.4574	2.97531	14.9421	unidirectional expressed	14.3972	2.16385	6.65351	unidirectional expressed
153	ENSORLG00000014530	ENSORLG00000027650	15.0773	7.01947	2.14793	co-expressed	16.6992	7.54524	2.21321	co-expressed
154	ENSORLG00000014637	ENSORLG00000014661	28.547	24.6734	1.15699	co-expressed	12.2239	27.8064	0.439607	co-expressed
155	ENSORLG00000014689	ENSORLG00000027169	12.4068	0.463995	26.7391	unidirectional expressed	1.37395	0	NA	unidirectional expressed
156	ENSORLG00000014913	ENSORLG00000028232	7.84717	4.00813	1.95781	co-expressed	12.3501	4.11657	3.00009	co-expressed
157	ENSORLG00000015193	ENSORLG00000029740	12.937	9.58529	1.34967	co-expressed	2.92733	7.61195	0.38457	co-expressed
158	ENSORLG00000000923	ENSORLG00000029139	11.5953	0	NA	unidirectional expressed	10.8023	0	NA	unidirectional expressed
159	ENSORLG00000015702	ENSORLG00000015709	10.3551	6.26909	1.65177	co-expressed	7.15315	9.98182	0.716618	co-expressed
160	ENSORLG00000015913	ENSORLG00000015919	12.2682	4.57109	2.68387	co-expressed	17.6046	7.18837	2.44904	co-expressed
161	ENSORLG00000016018	ENSORLG00000016022	17.3124	35.2756	0.490775	co-expressed	14.027	41.1219	0.341108	co-expressed
162	ENSORLG00000016777	ENSORLG00000029696	17.1706	6.0044	2.85967	co-expressed	2.27813	0.858833	2.65259	co-expressed
163	ENSORLG00000001414	ENSORLG00000001466	0.535038	4.54636	0.117685	unidirectional expressed	0.641035	7.67553	0.0835167	unidirectional expressed
164	ENSORLG00000016948	ENSORLG00000016952	25.8042	84.6219	0.304935	co-expressed	23.4193	59.9965	0.390344	co-expressed
165	ENSORLG00000017438	ENSORLG00000017449	13.7229	27.4702	0.499556	co-expressed	7.23845	35.5807	0.203438	unidirectional expressed
166	ENSORLG00000001546	ENSORLG00000027547	14.0456	15.1013	0.930092	co-expressed	8.11897	20.046	0.405017	co-expressed
167	ENSORLG00000001550	ENSORLG00000022525	4.73904	47.2568	0.100283	unidirectional expressed	10.8263	7.45637	1.45195	co-expressed
168	ENSORLG00000019925	ENSORLG00000027357	16.7167	202.899	0.0823893	unidirectional expressed	0	97.607	0	unidirectional expressed
169	ENSORLG00000001618	ENSORLG00000001640	26.3	20.8021	1.2643	co-expressed	38.3826	20.0069	1.91847	co-expressed
170	ENSORLG00000001908	ENSORLG00000001917	1.10392	0.123908	8.90919	unidirectional expressed	0.630964	0.506213	1.24644	co-silent
171	ENSORLG00000002241	ENSORLG00000002245	5.93836	9.64529	0.615675	co-expressed	6.33578	0.934622	6.77898	unidirectional expressed
172	ENSORLG00000002276	ENSORLG00000002293	9.21502	21.7689	0.423311	co-expressed	10.853	26.7324	0.405987	co-expressed
173	ENSORLG00000002606	ENSORLG00000002681	12.7083	1.45588	8.72895	unidirectional expressed	22.1694	3.19561	6.93745	unidirectional expressed
174	ENSORLG00000002740	ENSORLG00000030194	16.2721	0.108701	149.696	unidirectional expressed	16.7553	0	NA	unidirectional expressed
175	ENSORLG00000003636	ENSORLG00000003645	1.1885	0	NA	unidirectional expressed	0.230489	1.22592	0.188013	unidirectional expressed
176	ENSORLG00000003803	ENSORLG00000003814	27.2534	5.54072	4.91875	unidirectional expressed	23.2835	3.86004	6.03193	unidirectional expressed
177	ENSORLG00000003864	ENSORLG00000003875	20.898	6.55385	3.18866	co-expressed	14.456	13.0307	1.10938	co-expressed
178	ENSORLG00000004038	ENSORLG00000026060	1.00178	0	NA	unidirectional expressed	0.381902	0	NA	co-silent
179	ENSORLG00000004412	ENSORLG00000027922	3.84528	7.22721	0.532056	co-expressed	5.43876	7.30048	0.744987	co-expressed
180	ENSORLG00000005301	ENSORLG00000005353	4.74239	58.0929	0.0816346	unidirectional expressed	8.08686	47.1496	0.171515	unidirectional expressed
181	ENSORLG00000005405	ENSORLG00000005431	13.2278	1.32436	9.98807	unidirectional expressed	17.4195	3.64273	4.78199	unidirectional expressed
182	ENSORLG00000005966	ENSORLG00000006021	2.3998	13.9358	0.172204	unidirectional expressed	3.10428	31.1374	0.0996962	unidirectional expressed
183	ENSORLG00000018563	ENSORLG00000022621	27.938	22.1452	1.26158	co-expressed	42.0573	27.182	1.54725	co-expressed
184	ENSORLG00000006036	ENSORLG00000025846	2.1187	36.5003	0.0580461	unidirectional expressed	4.28844	53.6862	0.0798797	unidirectional expressed
185	ENSORLG00000006067	ENSORLG00000006096	3.88772	0.643726	6.0394	unidirectional expressed	9.61035	1.81101	5.30662	unidirectional expressed
186	ENSORLG00000006280	ENSORLG00000006284	5.31253	56.3775	0.0942314	unidirectional expressed	5.70401	40.8908	0.139494	unidirectional expressed
187	ENSORLG00000006805	ENSORLG00000026049	6.40277	8.91473	0.718224	co-expressed	11.1114	10.2385	1.08526	co-expressed
188	ENSORLG00000022328	ENSORLG00000022941	238.944	3.33963	71.548	unidirectional expressed	46.2297	0.00413499	11180.1	unidirectional expressed
189	ENSORLG00000007257	ENSORLG00000007282	446.711	2.20591	202.506	unidirectional expressed	518.714	3.76193	137.885	unidirectional expressed
190	ENSORLG00000007308	ENSORLG00000027412	82.7549	9.49653	8.71423	unidirectional expressed	44.5063	13.5789	3.27761	co-expressed
191	ENSORLG00000008694	ENSORLG00000008711	8.66636	24.9088	0.347924	co-expressed	10.1191	26.6031	0.380373	co-expressed
192	ENSORLG00000008894	ENSORLG00000024598	23.5848	7.3868	3.19283	co-expressed	23.5903	0.956637	24.6596	unidirectional expressed
193	ENSORLG00000009161	ENSORLG00000009174	4.00727	797.345	0.00502577	unidirectional expressed	0.846146	814.666	0.00103864	unidirectional expressed
194	ENSORLG00000011531	ENSORLG00000022015	4.47504	3.66739	1.22022	co-expressed	7.47608	11.2696	0.663385	co-expressed
195	ENSORLG00000012579	ENSORLG00000028716	6.98852	13.7957	0.506572	co-expressed	6.12599	12.0066	0.510219	co-expressed
196	ENSORLG00000001339	ENSORLG00000013394	51.8822	40.4266	1.28337	co-expressed	48.1546	39.005	1.23458	co-expressed
197	ENSORLG00000014012	ENSORLG00000028370	5.15676	0.605002	8.52354	unidirectional expressed	9.94687	0	NA	unidirectional expressed
198	ENSORLG00000014261	ENSORLG00000014273	6.46612	13.1908	0.490199	co-expressed	0.505117	5.29873	0.0953279	unidirectional expressed
199	ENSORLG00000000248	ENSORLG00000000258	4.12436	16.9647	0.243114	unidirectional expressed	3.01778	16.1294	0.187098	unidirectional expressed
200	ENSORLG00000014557	ENSORLG00000014571	1.61832	16.8545	0.0960171	unidirectional expressed	3.08419	8.72357	0.353547	co-expressed
201	ENSORLG00000015797	ENSORLG00000015806	10.6837	6.08567	1.75555	co-expressed	15.9489	8.84035	1.8041	co-expressed
202	ENSORLG00000015994	ENSORLG00000016012	323.908	2.51323	128.881	unidirectional expressed	317.83	1.44504	219.945	unidirectional expressed
203	ENSORLG00000016127	ENSORLG00000016147	1.79732	5.63618	0.31889	co-expressed	6.61942	6.46491	1.0239	co-expressed
204	ENSORLG00000016712	ENSORLG00000016719	2.3467	3.57961	0.655574	co-expressed	2.82345	2.84899	0.991035	co-expressed
205	ENSORLG00000016778	ENSORLG00000027438	30.5635	184.258	0.165873	unidirectional expressed	44.6064	211.006	0.211399	unidirectional expressed
206	ENSORLG00000016863	ENSORLG00000016870	108.329	1.16777	92.7657	unidirectional expressed	159.791	3.03633	52.6264	unidirectional expressed
207	ENSORLG00000017044	ENSORLG00000017066	9.06977	8.27016	1.09669	co-expressed	11.8562	12.1344	0.977073	co-expressed
208	ENSORLG00000019089	ENSORLG00000026902	21.1652	166.981	0.126752	unidirectional expressed	28.2777	128	0.22092	unidirectional expressed
209	ENSORLG00000017459	ENSORLG00000017464	9.9614	62.9069	0.158351	unidirectional expressed	16.9895	83.3641	0.203799	unidirectional expressed
210	ENSORLG00000019962	ENSORLG00000025804	48.706	1.4907	32.6732	unidirectional expressed	32.6636	0	NA	unidirectional expressed
211	ENSORLG00000000813	ENSORLG00000000823	3.09754	33.4064	0.092723	unidirectional expressed	1.12357	27.5854	0.0407306	unidirectional expressed
212	ENSORLG00000001033	ENSORLG00000001053	55.8847	17.3972	3.21228	co-expressed	56.818	31.2903	1.81583	co-expressed
213	ENSORLG00000001377	ENSORLG00000001398	19.1449	14.3247	1.3365	co-expressed	6.46875	13.6967	0.472285	co-expressed
214	ENSORLG00000001970	ENSORLG00000001974	13.6181	0.737614	18.4624	unidirectional expressed	13.0481	1.89458	6.88707	unidirectional expressed
215	ENSORLG00000024884	ENSORLG00000024981	0.95026	9.89116	0.0960716	unidirectional expressed	0.111411	7.38008	0.0150962	unidirectional expressed
216	ENSORLG00000002587	ENSORLG00000002597	1.88359	25.0078	0.0753201	unidirectional expressed	2.03207	19.6395	0.103469	unidirectional expressed
217	ENSORLG00000003382	ENSORLG00000003542	3.24298	1.18788	2.73006	co-expressed	6.20089	0.636832	9.73709	unidirectional expressed
218	ENSORLG00000003855	ENSORLG00000022050	17.5737	1.17325	14.9786	unidirectional expressed	25.7912	0.783922	32.9002	unidirectional expressed
219	ENSORLG00000019821	ENSORLG00000019829	17.4158	9.68102	1.79896	co-expressed	5.91982	1.50054	3.94513	co-expressed
220	ENSORLG00000005145	ENSORLG00000005155	21.109	1.19613	17.6477	unidirectional expressed	2.79621	2.20133	1.27024	co-expressed
221	ENSORLG00000022027	ENSORLG00000029036	27.1897	2.93461	9.26518	unidirectional expressed	29.131	0.717319	40.6109	unidirectional expressed
222	ENSORLG00000005548	ENSORLG00000026224	15.7706	2.94281	5.35903	unidirectional expressed	20.6288	2.632	7.83769	unidirectional expressed
223	ENSORLG00000005747	ENSORLG00000005752	1.27902	22.517	0.0568024	unidirectional expressed	2.47673	3.50774	0.706076	co-expressed
224	ENSORLG00000005912	ENSORLG00000005924	9.61783	34.9924	0.274855	co-expressed	20.7327	49.013	0.423004	co-expressed
225	ENSORLG00000006127	ENSORLG00000006137	18.5884	0	NA	unidirectional expressed	7.17946	0	NA	unidirectional expressed
226	ENSORLG00000006173	ENSORLG00000018503	43.9423	0	NA	unidirectional expressed	3.58888	0.347353	10.3321	unidirectional expressed
227	ENSORLG00000006469	ENSORLG00000024177	11.0866	1.14253	9.70355	unidirectional expressed	1.25324	0.526744	2.37922	co-expressed
228	ENSORLG00000019335	ENSORLG00000022758	0.212213	11.3613	0.0186786	unidirectional expressed	0.865116	7.15433	0.120922	unidirectional expressed
229	ENSORLG00000006657	ENSORLG00000006689	11.4769	19.3446	0.593287	co-expressed	2.44356	0	NA	unidirectional expressed
230	ENSORLG00000006863	ENSORLG00000006882	4.34184	1158.75	0.003747	unidirectional expressed	0.410754	801.395	0.000512549	unidirectional expressed
231	ENSORLG00000007078	ENSORLG00000007090	16.8976	57.0792	0.296038	co-expressed	7.55992	5.94188	1.27231	co-expressed
232	ENSORLG00000007132	ENSORLG00000007169	21.2666	0.177437	119.854	unidirectional expressed	15.0239	0	NA	unidirectional expressed
233	ENSORLG00000008936	ENSORLG00000008977	0.338478	44.7369	0.00756597	unidirectional expressed	0.59849	37.4899	0.015964	unidirectional expressed
234	ENSORLG00000019228	ENSORLG00000025389	10.5068	0.251998	41.694	unidirectional expressed	21.7392	1.50652	14.4301	unidirectional expressed
235	ENSORLG00000009798	ENSORLG00000023832	21.1586	3.58753	5.89782	unidirectional expressed	1.83641	0.534162	3.43793	co-expressed
236	ENSORLG00000010521	ENSORLG00000010547	22.2317	12.5454	1.7721	co-expressed	30.8274	16.969	1.81669	co-expressed
237	ENSORLG00000011203	ENSORLG00000030051	2.24686	26.2509	0.0855917	unidirectional expressed	0.552774	1.73156	0.319235	co-expressed
238	ENSORLG00000011861	ENSORLG00000011897	13.6389	33.5711	0.406269	co-expressed	3.95393	11.6837	0.338414	co-expressed
239	ENSORLG00000011931	ENSORLG00000011944	12.0642	4.55441	2.64891	co-expressed	14.0789	8.45863	1.66444	co-expressed
240	ENSORLG00000013325	ENSORLG00000013398	192.645	58.6234	3.28615	co-expressed	11.1299	38.535	0.288826	co-expressed
241	ENSORLG00000013421	ENSORLG00000013472	9.97027	35.4214	0.281476	co-expressed	9.51807	13.8892	0.685286	co-expressed
242	ENSORLG00000014893	ENSORLG00000023926	100.108	78.2363	1.27956	co-expressed	8.57463	26.3687	0.325182	co-expressed
243	ENSORLG00000015156	ENSORLG00000015169	35.5321	7.08618	5.01428	unidirectional expressed	63.0353	4.77118	13.2117	unidirectional expressed
244	ENSORLG00000015322	ENSORLG00000023856	76.2994	4.56637	16.709	unidirectional expressed	6.01731	0.468326	12.8485	unidirectional expressed
245	ENSORLG00000015442	ENSORLG00000015454	7.61543	191.879	0.0396887	unidirectional expressed	15.1388	140.916	0.107431	unidirectional expressed
246	ENSORLG00000015705	ENSORLG00000015713	8.54787	5.4075	1.58074	co-expressed	3.45088	3.90717	0.883217	co-expressed
247	ENSORLG00000015789	ENSORLG00000015795	65.5119	0.325775	201.096	unidirectional expressed	173.651	0.888668	195.406	unidirectional expressed
248	ENSORLG00000015914	ENSORLG00000015924	64.4564	15.3286	4.20498	unidirectional expressed	5.91721	15.0644	0.392794	co-expressed
249	ENSORLG00000015934	ENSORLG00000015967	50.1368	20.0962	2.49484	co-expressed	24.5612	14.4657	1.69789	co-expressed
250	ENSORLG00000016182	ENSORLG00000016185	54.2214	66.6149	0.813953	co-expressed	44.5174	87.579	0.508311	co-expressed
251	ENSORLG00000016461	ENSORLG00000016483	38.5465	29.2749	1.31671	co-expressed	10.4882	38.5742	0.271897	co-expressed
252	ENSORLG00000016508	ENSORLG00000022605	0.818482	22.3248	0.0366625	unidirectional expressed	0	14.0451	0	unidirectional expressed
253	ENSORLG00000016541	ENSORLG00000027582	30.6078	5.97049	5.12651	unidirectional expressed	2.47854	2.12872	1.16433	co-expressed
254	ENSORLG00000001314	ENSORLG00000024238	1.85859	0.694817	2.67493	co-expressed	2.94983	0	NA	unidirectional expressed
255	ENSORLG00000018912	ENSORLG00000024757	66.4922	0.382146	173.997	unidirectional expressed	45.1174	0.545003	82.7838	unidirectional expressed
256	ENSORLG00000001824	ENSORLG00000001836	6.51476	21.8906	0.297605	co-expressed	6.76245	9.26845	0.72962	co-expressed
257	ENSORLG00000022460	ENSORLG00000025752	17.5916	1.06971	16.4452	unidirectional expressed	24.0272	3.63617	6.60783	unidirectional expressed
258	ENSORLG00000002305	ENSORLG00000025817	20.4026	15.8525	1.28703	co-expressed	26.7834	1.20569	22.2142	unidirectional expressed
259	ENSORLG00000002575	ENSORLG00000002590	14.2334	22.912	0.62122	co-expressed	5.49867	38.4738	0.14292	unidirectional expressed
260	ENSORLG00000003383	ENSORLG00000029804	2.6014	2.19178	1.18689	co-expressed	2.79847	4.25943	0.657006	co-expressed
261	ENSORLG00000003847	ENSORLG00000029290	2.74897	7.7343	0.355426	co-expressed	1.81455	10.085	0.179926	unidirectional expressed
262	ENSORLG00000004109	ENSORLG00000004164	12.3848	19.125	0.647571	co-expressed	20.0932	30.4874	0.659066	co-expressed
263	ENSORLG00000004182	ENSORLG00000028357	1.05185	54.0487	0.0194612	unidirectional expressed	3.6904	31.4314	0.117411	unidirectional expressed
264	ENSORLG00000004534	ENSORLG00000004586	0.362967	1.22354	0.296653	co-expressed	0.293555	1.65655	0.177209	unidirectional expressed
265	ENSORLG00000004852	ENSORLG00000004870	14.2685	13.3015	1.0727	co-expressed	15.1391	15.3463	0.986498	co-expressed
266	ENSORLG00000004874	ENSORLG00000024151	8.23101	8.99351	0.915217	co-expressed	8.95949	10.0796	0.888874	co-expressed
267	ENSORLG00000000181	ENSORLG00000000208	30.9421	30.817	1.00406	co-expressed	36.2439	24.1507	1.50074	co-expressed
268	ENSORLG00000005148	ENSORLG00000005154	6.88138	8.98406	0.765954	co-expressed	4.16689	10.9046	0.382122	co-expressed
269	ENSORLG00000005525	ENSORLG00000005561	18.8013	28.3782	0.662526	co-expressed	29.5017	4.71379	6.25859	unidirectional expressed
270	ENSORLG00000006055	ENSORLG00000006088	20.1259	15.6027	1.2899	co-expressed	12.7732	17.382	0.734852	co-expressed
271	ENSORLG00000006652	ENSORLG00000006663	12.2904	9.19823	1.33617	co-expressed	21.2657	2.118	10.0405	unidirectional expressed
272	ENSORLG00000006898	ENSORLG00000006930	8.87275	60.4378	0.146808	unidirectional expressed	13.8892	107.324	0.129414	unidirectional expressed
273	ENSORLG00000007106	ENSORLG00000027045	60.75	4.75879	12.7659	unidirectional expressed	62.7412	7.38492	8.49585	unidirectional expressed
274	ENSORLG00000007297	ENSORLG00000007360	59.1658	21.67	2.73031	co-expressed	86.4166	30.9442	2.79266	co-expressed
275	ENSORLG00000000655	ENSORLG00000027709	16.9745	0	NA	unidirectional expressed	5.40742	0	NA	unidirectional expressed
276	ENSORLG00000008001	ENSORLG00000023199	198.143	20.955	9.45564	unidirectional expressed	267.859	23.8051	11.2522	unidirectional expressed
277	ENSORLG00000008448	ENSORLG00000008468	0	8.07583	0	unidirectional expressed	2.80932	1.27656	2.2007	co-expressed
278	ENSORLG00000008887	ENSORLG00000008916	11.5308	29.1404	0.395698	co-expressed	13.6904	14.854	0.921664	co-expressed
279	ENSORLG00000009506	ENSORLG00000009514	13.9712	8.11957	1.72068	co-expressed	13.8129	5.07247	2.72311	co-expressed
280	ENSORLG00000009725	ENSORLG00000009739	4.96031	26.9496	0.184059	unidirectional expressed	9.22789	20.5744	0.448513	co-expressed
281	ENSORLG00000009821	ENSORLG00000028791	1.00328	9.0073	0.111385	unidirectional expressed	0.912561	5.42401	0.168245	unidirectional expressed
282	ENSORLG00000010737	ENSORLG00000010758	17.4151	4.83817	3.59952	co-expressed	11.9215	7.75303	1.53766	co-expressed
283	ENSORLG00000000880	ENSORLG00000000898	5.30126	5.71014	0.928394	co-expressed	6.13751	3.72211	1.64893	co-expressed
284	ENSORLG00000011453	ENSORLG00000011471	343.205	14.6413	23.4409	unidirectional expressed	416.265	12.662	32.8751	unidirectional expressed
285	ENSORLG00000011854	ENSORLG00000028353	11.6454	13.2345	0.879927	co-expressed	11.0899	1.28064	8.65965	unidirectional expressed
286	ENSORLG00000011872	ENSORLG00000028407	3.47706	39.4335	0.0881753	unidirectional expressed	7.7344	49.2073	0.15718	unidirectional expressed
287	ENSORLG00000013119	ENSORLG00000013132	7.68715	47.6049	0.161478	unidirectional expressed	6.88797	41.3268	0.166671	unidirectional expressed
288	ENSORLG00000013391	ENSORLG00000025571	9.95837	6.31939	1.57584	co-expressed	18.0226	5.07505	3.55122	co-expressed
289	ENSORLG00000013502	ENSORLG00000013554	61.6476	17.1272	3.5994	co-expressed	76.4432	28.6003	2.67281	co-expressed
290	ENSORLG00000013616	ENSORLG00000029358	0	17.3417	0	unidirectional expressed	1.19322	25.1814	0.047385	unidirectional expressed
291	ENSORLG00000013823	ENSORLG00000013886	23.6437	13.8068	1.71247	co-expressed	10.5859	21.4784	0.492863	co-expressed
292	ENSORLG00000000945	ENSORLG00000000956	3.79299	15.9708	0.237495	unidirectional expressed	1.47374	34.113	0.0432017	unidirectional expressed
293	ENSORLG00000014036	ENSORLG00000014108	13.3302	3.665	3.63716	co-expressed	18.4832	13.5404	1.36504	co-expressed
294	ENSORLG00000005796	ENSORLG00000014458	4.52879	59.8463	0.0756737	unidirectional expressed	12.814	75.4782	0.169771	unidirectional expressed
295	ENSORLG00000015014	ENSORLG00000015029	8.82898	4.60082	1.919	co-expressed	8.60095	3.76344	2.2854	co-expressed
296	ENSORLG00000015146	ENSORLG00000030592	11.909	17.1286	0.69527	co-expressed	11.4211	6.75505	1.69075	co-expressed
297	ENSORLG00000015438	ENSORLG00000015446	3.21049	43.6444	0.0735602	unidirectional expressed	4.25364	25.0833	0.169581	unidirectional expressed
298	ENSORLG00000015678	ENSORLG00000026959	4.94978	17.2355	0.287185	co-expressed	7.81015	16.0449	0.486768	co-expressed
299	ENSORLG00000015937	ENSORLG00000015957	18.9435	4.92908	3.84321	co-expressed	11.8274	7.11047	1.66338	co-expressed
300	ENSORLG00000016013	ENSORLG00000016016	2.98118	175.664	0.0169709	unidirectional expressed	1.26306	306.014	0.00412746	unidirectional expressed
301	ENSORLG00000001613	ENSORLG00000001633	7.66526	16.4378	0.466319	co-expressed	4.20467	23.0311	0.182565	unidirectional expressed
302	ENSORLG00000019331	ENSORLG00000025184	46.1084	20.1233	2.29129	co-expressed	34.4499	17.6925	1.94715	co-expressed
303	ENSORLG00000016253	ENSORLG00000016266	11.6992	130.123	0.0899088	unidirectional expressed	8.1687	202.507	0.0403379	unidirectional expressed
304	ENSORLG00000020242	ENSORLG00000024421	1.68122	5.01279	0.335386	co-expressed	2.72531	7.49901	0.363423	co-expressed
305	ENSORLG00000019751	ENSORLG00000022087	0	4.628	0	unidirectional expressed	0	1.1148	0	unidirectional expressed
306	ENSORLG00000018825	ENSORLG00000023961	26.5857	19.3485	1.37404	co-expressed	30.7573	24.4412	1.25842	co-expressed
307	ENSORLG00000009359	ENSORLG00000027273	0.618381	0	NA	co-silent	0.480689	0	NA	co-silent
308	ENSORLG00000016961	ENSORLG00000027697	30.9916	9.56904	3.23874	co-expressed	26.7567	9.59559	2.78844	co-expressed
309	ENSORLG00000002052	ENSORLG00000024577	26.3102	2.60169	10.1127	unidirectional expressed	25.21	4.37303	5.76488	unidirectional expressed
310	ENSORLG00000001074	ENSORLG00000001078	436.897	41.0874	10.6334	unidirectional expressed	362.517	57.0726	6.35186	unidirectional expressed
311	ENSORLG00000001230	ENSORLG00000001256	52.5629	16.1568	3.2533	co-expressed	56.5304	26.6759	2.11916	co-expressed
312	ENSORLG00000001500	ENSORLG00000001524	69.9574	5.67865	12.3194	unidirectional expressed	83.4734	6.92783	12.049	unidirectional expressed
313	ENSORLG00000002104	ENSORLG00000024607	7.53536	39.9982	0.188392	unidirectional expressed	5.58955	30.6538	0.182344	unidirectional expressed
314	ENSORLG00000002153	ENSORLG00000002157	54.7323	1.28742	42.5132	unidirectional expressed	68.0957	0.310047	219.63	unidirectional expressed
315	ENSORLG00000002395	ENSORLG00000002426	68.6685	17.9928	3.81644	co-expressed	79.4495	18.0935	4.39105	unidirectional expressed
316	ENSORLG00000002442	ENSORLG00000002487	20.1545	68.5401	0.294054	co-expressed	9.3968	89.1037	0.105459	unidirectional expressed
317	ENSORLG00000002537	ENSORLG00000022585	0	519.879	0	unidirectional expressed	0.227929	289.581	0.000787099	unidirectional expressed
318	ENSORLG00000003148	ENSORLG00000030518	117.721	2.18443	53.8909	unidirectional expressed	110.56	2.10734	52.4642	unidirectional expressed
319	ENSORLG00000003457	ENSORLG00000003477	17.6096	9.18013	1.91823	co-expressed	15.893	18.3549	0.865872	co-expressed
320	ENSORLG00000003556	ENSORLG00000003575	2.88363	13.0821	0.220426	unidirectional expressed	4.19989	16.4525	0.255274	co-expressed
321	ENSORLG00000003783	ENSORLG00000003799	59.0428	37.1579	1.58897	co-expressed	57.2625	37.7175	1.51819	co-expressed
322	ENSORLG00000004426	ENSORLG00000004441	33.9523	32.6905	1.0386	co-expressed	32.9257	35.5158	0.927072	co-expressed
323	ENSORLG00000018477	ENSORLG00000029016	155.423	22.1668	7.01152	unidirectional expressed	52.1918	23.441	2.22652	co-expressed
324	ENSORLG00000004491	ENSORLG00000024262	1.17036	3.25337	0.359738	co-expressed	1.46565	3.52105	0.416254	co-expressed
325	ENSORLG00000004568	ENSORLG00000004578	11.9363	3237.41	0.00368699	unidirectional expressed	13.5607	2396.79	0.00565786	unidirectional expressed
326	ENSORLG00000004568	ENSORLG00000021299	11.9363	0	NA	unidirectional expressed	13.5607	0	NA	unidirectional expressed
327	ENSORLG00000004621	ENSORLG00000004632	43.0173	0.917481	46.8863	unidirectional expressed	64.4432	1.49274	43.1711	unidirectional expressed
328	ENSORLG00000026743	ENSORLG00000029537	23.4032	15.7183	1.48891	co-expressed	5.10229	3.12763	1.63136	co-expressed
329	ENSORLG00000004878	ENSORLG00000004919	69.8722	7.51417	9.29872	unidirectional expressed	32.4826	1.85568	17.5044	unidirectional expressed
330	ENSORLG00000005104	ENSORLG00000026165	18.3624	26.5187	0.692432	co-expressed	11.074	21.2988	0.519935	co-expressed
331	ENSORLG00000005116	ENSORLG00000005137	16.2144	36.482	0.444449	co-expressed	21.3868	49.4508	0.432486	co-expressed
332	ENSORLG00000005267	ENSORLG00000025745	0	0	NA	co-silent	0	0	NA	co-silent
333	ENSORLG00000006638	ENSORLG00000029180	18.6921	11.6929	1.59859	co-expressed	10.6057	9.14011	1.16035	co-expressed
334	ENSORLG00000006841	ENSORLG00000006865	25.9726	13.395	1.93898	co-expressed	39.2222	14.1716	2.76766	co-expressed
335	ENSORLG00000007092	ENSORLG00000007100	47.4437	0	NA	unidirectional expressed	29.3428	3.56765	8.22469	unidirectional expressed
336	ENSORLG00000007204	ENSORLG00000007217	27.9382	12.6291	2.21221	co-expressed	12.4278	20.4904	0.606518	co-expressed
337	ENSORLG00000000310	ENSORLG00000000316	30.9031	50.8806	0.607365	co-expressed	29.4064	19.7618	1.48804	co-expressed
338	ENSORLG00000007797	ENSORLG00000007808	33.5202	0.953935	35.1389	unidirectional expressed	3.66046	1.39084	2.63183	co-expressed
339	ENSORLG00000008207	ENSORLG00000026660	48.2106	31.5244	1.52931	co-expressed	35.2357	22.5125	1.56516	co-expressed
340	ENSORLG00000008607	ENSORLG00000008623	2.88113	4.03775	0.713548	co-expressed	4.74862	1.5424	3.07872	co-expressed
341	ENSORLG00000008704	ENSORLG00000008722	0	9.60781	0	unidirectional expressed	0	15.7076	0	unidirectional expressed
342	ENSORLG00000008743	ENSORLG00000008750	11.3777	22.3396	0.509306	co-expressed	7.80183	14.5787	0.535153	co-expressed
343	ENSORLG00000009214	ENSORLG00000009221	98.5418	8.58802	11.4743	unidirectional expressed	35.6783	11.3129	3.15377	co-expressed
344	ENSORLG00000009274	ENSORLG00000009312	0	23.1285	0	unidirectional expressed	2.42271	12.0535	0.200996	unidirectional expressed
345	ENSORLG00000009343	ENSORLG00000009375	0	12.5011	0	unidirectional expressed	0	23.1791	0	unidirectional expressed
346	ENSORLG00000009573	ENSORLG00000009580	13.732	3.55491	3.86283	co-expressed	17.8216	4.46389	3.99239	co-expressed
347	ENSORLG00000009665	ENSORLG00000009677	9.17707	9.99997	0.91771	co-expressed	6.74851	13.6601	0.494031	co-expressed
348	ENSORLG00000009696	ENSORLG00000009729	111.438	16.3485	6.81641	unidirectional expressed	56.9156	30.0682	1.89288	co-expressed
349	ENSORLG00000009756	ENSORLG00000009773	39.6575	293.763	0.134998	unidirectional expressed	15.197	139.522	0.108922	unidirectional expressed
350	ENSORLG00000023077	ENSORLG00000025939	17.3358	18.4422	0.940007	co-expressed	32.6199	19.6064	1.66374	co-expressed
351	ENSORLG00000010415	ENSORLG00000029272	54.6519	98.1698	0.556708	co-expressed	49.7554	28.2227	1.76296	co-expressed
352	ENSORLG00000011076	ENSORLG00000011147	12.8538	149.484	0.0859878	unidirectional expressed	13.3654	199.105	0.0671274	unidirectional expressed
353	ENSORLG00000000869	ENSORLG00000030014	52.7296	0.399334	132.044	unidirectional expressed	17.4264	0.296142	58.8447	unidirectional expressed
354	ENSORLG00000011451	ENSORLG00000011461	0	0.347061	0	co-silent	0.0719329	1.334	0.0539227	unidirectional expressed
355	ENSORLG00000011480	ENSORLG00000011497	34.9682	109.803	0.318463	co-expressed	19.1894	78.6146	0.244095	unidirectional expressed
356	ENSORLG00000011587	ENSORLG00000011625	21.4383	129.835	0.16512	unidirectional expressed	26.1032	80.8743	0.322763	co-expressed
357	ENSORLG00000020868	ENSORLG00000030082	9.66621	34.7169	0.27843	co-expressed	9.87465	59.0654	0.167182	unidirectional expressed
358	ENSORLG00000013089	ENSORLG00000013116	131.325	35.7131	3.67722	co-expressed	74.1327	23.0606	3.21469	co-expressed
359	ENSORLG00000013809	ENSORLG00000028511	250.864	30.228	8.29906	unidirectional expressed	102.765	28.4904	3.607	co-expressed
360	ENSORLG00000014010	ENSORLG00000014052	22.6596	89.0642	0.254419	co-expressed	6.77389	73.9109	0.0916494	unidirectional expressed
361	ENSORLG00000014127	ENSORLG00000028033	6.88591	29.833	0.230815	unidirectional expressed	4.35772	16.8952	0.257927	co-expressed
362	ENSORLG00000014315	ENSORLG00000028787	18.6944	4.22724	4.42237	unidirectional expressed	21.8568	3.4582	6.32028	unidirectional expressed
363	ENSORLG00000014799	ENSORLG00000021163	61.2948	0	NA	unidirectional expressed	47.4679	0	NA	unidirectional expressed
364	ENSORLG00000010457	ENSORLG00000015336	2.72675	6.97924	0.390694	co-expressed	1.75656	8.16736	0.215071	unidirectional expressed
365	ENSORLG00000016356	ENSORLG00000025442	2.37619	45.6018	0.0521074	unidirectional expressed	2.11727	24.409	0.0867414	unidirectional expressed
366	ENSORLG00000016563	ENSORLG00000027943	9.04619	13.4382	0.67317	co-expressed	6.30433	2.04013	3.09016	co-expressed
367	ENSORLG00000017087	ENSORLG00000017141	118.518	10.5705	11.2121	unidirectional expressed	168.015	6.73551	24.9447	unidirectional expressed
368	ENSORLG00000017266	ENSORLG00000017269	108.362	27.5563	3.93239	co-expressed	56.4007	17.6859	3.18902	co-expressed
369	ENSORLG00000017341	ENSORLG00000017356	88.7848	23.6073	3.7609	co-expressed	107.307	22.5606	4.75639	unidirectional expressed
370	ENSORLG00000017378	ENSORLG00000017392	43.4615	2.53394	17.1517	unidirectional expressed	16.9945	5.99946	2.83267	co-expressed
371	ENSORLG00000022745	ENSORLG00000028267	64.4909	346.287	0.186235	unidirectional expressed	83.8538	165.705	0.506043	co-expressed
372	ENSORLG00000000733	ENSORLG00000000741	14.2477	1.38307	10.3015	unidirectional expressed	19.587	8.25381	2.37309	co-expressed
373	ENSORLG00000000805	ENSORLG00000000816	10.33	2.18197	4.73425	unidirectional expressed	23.7894	4.05498	5.86671	unidirectional expressed
374	ENSORLG00000000944	ENSORLG00000000953	4.46612	24.2976	0.183809	unidirectional expressed	13.108	20.086	0.652594	co-expressed
375	ENSORLG00000001284	ENSORLG00000024906	1.6424	0.76374	2.15047	co-expressed	0.340834	0.754774	0.451571	co-silent
376	ENSORLG00000002217	ENSORLG00000002265	7.0138	44.1785	0.15876	unidirectional expressed	11.042	24.1846	0.456572	co-expressed
377	ENSORLG00000002493	ENSORLG00000002502	17.4003	4.39731	3.95703	co-expressed	15.7656	5.24524	3.0057	co-expressed
378	ENSORLG00000002564	ENSORLG00000002574	38.1272	31.3171	1.21746	co-expressed	37.967	21.296	1.78282	co-expressed
379	ENSORLG00000002965	ENSORLG00000002982	68.3919	38.0982	1.79515	co-expressed	55.3801	42.1802	1.31294	co-expressed
380	ENSORLG00000003551	ENSORLG00000022815	13.7258	1.92731	7.12174	unidirectional expressed	10.7881	2.97307	3.62861	co-expressed
381	ENSORLG00000024964	ENSORLG00000026860	1.36119	36.8352	0.0369535	unidirectional expressed	2.49423	17.0527	0.146266	unidirectional expressed
382	ENSORLG00000004076	ENSORLG00000004169	24.6331	13.6234	1.80815	co-expressed	17.284	21.6847	0.79706	co-expressed
383	ENSORLG00000004546	ENSORLG00000004560	81.9616	4.26596	19.2129	unidirectional expressed	29.7273	5.1231	5.8026	unidirectional expressed
384	ENSORLG00000004659	ENSORLG00000028738	78.9815	1.83846	42.9607	unidirectional expressed	167.76	3.28183	51.1178	unidirectional expressed
385	ENSORLG00000005161	ENSORLG00000005175	37.4204	4.92214	7.60247	unidirectional expressed	47.4625	8.95761	5.29857	unidirectional expressed
386	ENSORLG00000005317	ENSORLG00000025189	20.8463	12.876	1.619	co-expressed	30.0912	14.8985	2.01975	co-expressed
387	ENSORLG00000005499	ENSORLG00000023134	1.26928	2.53849	0.500014	co-expressed	1.39221	0.443083	3.1421	co-expressed
388	ENSORLG00000005990	ENSORLG00000028079	10.8547	0.509485	21.3052	unidirectional expressed	16.3897	1.75432	9.34248	unidirectional expressed
389	ENSORLG00000006265	ENSORLG00000006273	9.61373	23.6444	0.406596	co-expressed	28.8453	35.6344	0.809479	co-expressed
390	ENSORLG00000006309	ENSORLG00000006325	17.3902	12.0436	1.44394	co-expressed	8.43451	3.76641	2.2394	co-expressed
391	ENSORLG00000006588	ENSORLG00000026857	11.2297	5.11999	2.19331	co-expressed	12.6105	6.47929	1.94628	co-expressed
392	ENSORLG00000019850	ENSORLG00000023650	20.89	49.5007	0.422014	co-expressed	25.4388	51.8134	0.49097	co-expressed
393	ENSORLG00000006895	ENSORLG00000006911	22.8049	55.9709	0.407442	co-expressed	20.1856	15.3366	1.31617	co-expressed
394	ENSORLG00000007030	ENSORLG00000007059	8.61526	3.94087	2.18613	co-expressed	14.7334	9.15844	1.60872	co-expressed
395	ENSORLG00000007323	ENSORLG00000007336	4.41442	0	NA	unidirectional expressed	15.75	1.92594	8.17782	unidirectional expressed
396	ENSORLG00000007414	ENSORLG00000007420	5.84296	7.59741	0.769073	co-expressed	7.03382	4.14819	1.69564	co-expressed
397	ENSORLG00000007463	ENSORLG00000030564	10.9318	4.3712	2.50087	co-expressed	14.3872	3.925	3.66553	co-expressed
398	ENSORLG00000008225	ENSORLG00000008274	7.64065	7.2722	1.05067	co-expressed	12.5837	1.86333	6.75334	unidirectional expressed
399	ENSORLG00000008318	ENSORLG00000021971	18.2605	4.19918	4.34859	unidirectional expressed	14.4406	3.00249	4.80954	unidirectional expressed
400	ENSORLG00000024700	ENSORLG00000028379	551.127	74.3904	7.40858	unidirectional expressed	389.724	89.0546	4.37624	unidirectional expressed
401	ENSORLG00000009331	ENSORLG00000009364	23.9321	1.84453	12.9746	unidirectional expressed	24.037	2.75816	8.71487	unidirectional expressed
402	ENSORLG00000009841	ENSORLG00000009844	113.354	18.3532	6.17625	unidirectional expressed	47.8397	0.459228	104.174	unidirectional expressed
403	ENSORLG00000010225	ENSORLG00000029227	3.3909	6.48656	0.522758	co-expressed	3.72838	6.77486	0.550326	co-expressed
404	ENSORLG00000010486	ENSORLG00000010497	1.9648	26.8629	0.0731418	unidirectional expressed	2.81792	8.05583	0.349799	co-expressed
405	ENSORLG00000010518	ENSORLG00000021873	28.9986	16.0556	1.80614	co-expressed	27.1359	2.15155	12.6123	unidirectional expressed
406	ENSORLG00000010552	ENSORLG00000027681	55.7334	13.5302	4.11919	unidirectional expressed	26.4834	4.05104	6.53743	unidirectional expressed
407	ENSORLG00000000265	ENSORLG00000000288	40.4649	0.245427	164.876	unidirectional expressed	43.6351	0.93097	46.8706	unidirectional expressed
408	ENSORLG00000010800	ENSORLG00000010809	13.5597	9.97212	1.35976	co-expressed	6.06769	4.23255	1.43358	co-expressed
409	ENSORLG00000011059	ENSORLG00000011070	3.06898	135.481	0.0226525	unidirectional expressed	4.891	56.2664	0.0869258	unidirectional expressed
410	ENSORLG00000011320	ENSORLG00000011338	37.0852	18.6768	1.98563	co-expressed	33.9698	15.0212	2.26146	co-expressed
411	ENSORLG00000025292	ENSORLG00000026239	0	0.548821	0	co-silent	0	0.85777	0	co-silent
412	ENSORLG00000012218	ENSORLG00000012229	26.1253	60.7157	0.430289	co-expressed	30.0676	28.8688	1.04153	co-expressed
413	ENSORLG00000012637	ENSORLG00000030288	15.3487	53.3003	0.287966	co-expressed	10.6288	6.22734	1.7068	co-expressed
414	ENSORLG00000000346	ENSORLG00000000353	19.9572	1.2249	16.2929	unidirectional expressed	45.2844	1.55961	29.0357	unidirectional expressed
415	ENSORLG00000012796	ENSORLG00000012801	25.176	76.0684	0.330965	co-expressed	13.1916	92.7394	0.142244	unidirectional expressed
416	ENSORLG00000013050	ENSORLG00000028856	24.8557	0	NA	unidirectional expressed	27.91	0.226247	123.361	unidirectional expressed
417	ENSORLG00000013085	ENSORLG00000013128	44.7214	8.08237	5.5332	unidirectional expressed	7.07445	13.6946	0.516587	co-expressed
418	ENSORLG00000013564	ENSORLG00000013587	1.44031	7.52661	0.191362	unidirectional expressed	1.76113	5.29787	0.332422	co-expressed
419	ENSORLG00000013760	ENSORLG00000013807	3.03341	0.967915	3.13396	co-expressed	4.1748	1.58453	2.63472	co-expressed
420	ENSORLG00000014240	ENSORLG00000023302	16.3644	3.18635	5.13578	unidirectional expressed	10.7354	3.46171	3.10118	co-expressed
421	ENSORLG00000014735	ENSORLG00000014745	2.97672	22.1649	0.134299	unidirectional expressed	2.98483	7.13223	0.418499	co-expressed
422	ENSORLG00000015061	ENSORLG00000015107	16.9515	8.54345	1.98415	co-expressed	13.9965	9.237	1.51526	co-expressed
423	ENSORLG00000015911	ENSORLG00000029278	30.5916	30.2299	1.01196	co-expressed	23.2067	17.6253	1.31667	co-expressed
424	ENSORLG00000016674	ENSORLG00000016695	11.3343	36.3829	0.311528	co-expressed	11.6501	63.8325	0.18251	unidirectional expressed
425	ENSORLG00000016839	ENSORLG00000023201	8.72128	20.8025	0.419242	co-expressed	13.8657	20.2296	0.685416	co-expressed
426	ENSORLG00000024606	ENSORLG00000029822	11.2765	14.6667	0.768851	co-expressed	7.14566	12.4211	0.575284	co-expressed
427	ENSORLG00000017335	ENSORLG00000017342	10.5132	34.9474	0.300829	co-expressed	5.81918	17.6314	0.330046	co-expressed
428	ENSORLG00000017617	ENSORLG00000017626	12.2649	3.49276	3.51152	co-expressed	12.3659	3.05897	4.0425	unidirectional expressed
429	ENSORLG00000018859	ENSORLG00000018874	20.4964	13.121	1.56211	co-expressed	25.8087	18.3428	1.40702	co-expressed
430	ENSORLG00000000554	ENSORLG00000029587	27.0943	4.12945	6.56124	unidirectional expressed	32.6807	4.59477	7.11259	unidirectional expressed
431	ENSORLG00000000624	ENSORLG00000022674	11.0799	6.20691	1.78509	co-expressed	6.87419	7.3601	0.933981	co-expressed
432	ENSORLG00000025396	ENSORLG00000028426	6.59997	1.62918	4.0511	unidirectional expressed	17.2506	3.24413	5.31748	unidirectional expressed
433	ENSORLG00000000997	ENSORLG00000001012	22.1253	68.9056	0.321096	co-expressed	20.8474	2.59954	8.01965	unidirectional expressed
434	ENSORLG00000001026	ENSORLG00000030294	10.0144	136.127	0.0735666	unidirectional expressed	11.5779	162.945	0.071054	unidirectional expressed
435	ENSORLG00000001037	ENSORLG00000001040	36.0926	10.8872	3.31514	co-expressed	49.1326	11.3559	4.32661	unidirectional expressed
436	ENSORLG00000001110	ENSORLG00000030590	10.0577	16.3926	0.613551	co-expressed	8.64978	9.88253	0.87526	co-expressed
437	ENSORLG00000001311	ENSORLG00000001343	2.14507	33.0827	0.0648396	unidirectional expressed	2.51903	14.5379	0.173273	unidirectional expressed
438	ENSORLG00000020186	ENSORLG00000030394	39.9908	0	NA	unidirectional expressed	52.7339	0	NA	unidirectional expressed
439	ENSORLG00000001523	ENSORLG00000001549	19.695	9.18601	2.14402	co-expressed	21.7286	11.3762	1.91001	co-expressed
440	ENSORLG00000002204	ENSORLG00000002216	8.88597	11.0922	0.801101	co-expressed	5.69793	8.10583	0.702942	co-expressed
441	ENSORLG00000025026	ENSORLG00000025159	0.943425	5.05035	0.186804	unidirectional expressed	2.45363	3.09554	0.792634	co-expressed
442	ENSORLG00000002526	ENSORLG00000022969	2.48133	4.89449	0.506964	co-expressed	1.7852	3.63158	0.491577	co-expressed
443	ENSORLG00000003154	ENSORLG00000003159	15.9424	49.4904	0.322131	co-expressed	19.9439	4.52607	4.40645	unidirectional expressed
444	ENSORLG00000023872	ENSORLG00000025085	2.13038	0.167567	12.7136	unidirectional expressed	3.93276	0	NA	unidirectional expressed
445	ENSORLG00000003532	ENSORLG00000022822	23.0839	0.210325	109.753	unidirectional expressed	21.0048	0	NA	unidirectional expressed
446	ENSORLG00000020494	ENSORLG00000020498	35.1187	26.4525	1.32761	co-expressed	18.699	34.9289	0.535345	co-expressed
447	ENSORLG00000003595	ENSORLG00000003620	6.3632	2.55151	2.4939	co-expressed	1.90595	1.31872	1.4453	co-expressed
448	ENSORLG00000003749	ENSORLG00000003821	1.29728	0	NA	unidirectional expressed	0	0.535973	0	co-silent
449	ENSORLG00000024232	ENSORLG00000030421	12.8314	7.60565	1.68709	co-expressed	13.2666	12.9547	1.02408	co-expressed
450	ENSORLG00000005768	ENSORLG00000005782	0	24.0976	0	unidirectional expressed	0	29.0429	0	unidirectional expressed
451	ENSORLG00000006109	ENSORLG00000006120	23.0749	3.43767	6.71237	unidirectional expressed	15.2704	3.14596	4.85397	unidirectional expressed
452	ENSORLG00000006152	ENSORLG00000006161	0	0	NA	co-silent	0	0	NA	co-silent
453	ENSORLG00000006169	ENSORLG00000006177	0	1.95005	0	unidirectional expressed	0	5.5929	0	unidirectional expressed
454	ENSORLG00000006352	ENSORLG00000006376	20.2543	16.1803	1.25179	co-expressed	32.8956	2.77047	11.8737	unidirectional expressed
455	ENSORLG00000006647	ENSORLG00000006666	2.69303	15.0888	0.178479	unidirectional expressed	5.41168	9.02595	0.599569	co-expressed
456	ENSORLG00000007117	ENSORLG00000024375	30.8278	30.1147	1.02368	co-expressed	39.4439	36.7871	1.07222	co-expressed
457	ENSORLG00000007374	ENSORLG00000007398	830.277	34.4706	24.0865	unidirectional expressed	767.242	50.9818	15.0493	unidirectional expressed
458	ENSORLG00000007424	ENSORLG00000007434	6.64772	14.6974	0.452306	co-expressed	5.21299	1.54714	3.36944	co-expressed
459	ENSORLG00000008068	ENSORLG00000022600	34.4843	2.70556	12.7457	unidirectional expressed	14.616	3.14898	4.6415	unidirectional expressed
460	ENSORLG00000009159	ENSORLG00000022533	5.11856	14.2109	0.360185	co-expressed	2.60699	5.84779	0.445808	co-expressed
461	ENSORLG00000009265	ENSORLG00000009294	35.3908	62.4786	0.566447	co-expressed	25.0109	53.2544	0.469649	co-expressed
462	ENSORLG00000009324	ENSORLG00000009353	14.1808	3.22932	4.39127	unidirectional expressed	2.83157	3.93166	0.720197	co-expressed
463	ENSORLG00000026768	ENSORLG00000029285	0.959829	18.0061	0.0533058	unidirectional expressed	2.98951	20.8439	0.143424	unidirectional expressed
464	ENSORLG00000010247	ENSORLG00000010257	21.4717	54.454	0.394309	co-expressed	21.5779	41.2824	0.52269	co-expressed
465	ENSORLG00000022423	ENSORLG00000025296	115.563	8.36675	13.8122	unidirectional expressed	220.317	8.96606	24.5723	unidirectional expressed
466	ENSORLG00000020575	ENSORLG00000020576	41.2202	28.6625	1.43812	co-expressed	48.7882	36.8298	1.32469	co-expressed
467	ENSORLG00000010950	ENSORLG00000011008	8.23619	29.1702	0.282349	co-expressed	4.23158	30.4857	0.138805	unidirectional expressed
468	ENSORLG00000011021	ENSORLG00000011041	6.38199	5.30849	1.20222	co-expressed	4.94511	3.87621	1.27576	co-expressed
469	ENSORLG00000011140	ENSORLG00000011154	23.8682	7.61575	3.13406	co-expressed	29.6481	5.57848	5.31473	unidirectional expressed
470	ENSORLG00000011309	ENSORLG00000022837	8.1533	20.0118	0.407425	co-expressed	17.3614	21.2113	0.818498	co-expressed
471	ENSORLG00000020414	ENSORLG00000028427	7.85326	37.7456	0.208058	unidirectional expressed	13.5712	51.7261	0.262367	co-expressed
472	ENSORLG00000020604	ENSORLG00000020605	1.45114	30.0061	0.0483615	unidirectional expressed	2.21311	32.8574	0.067355	unidirectional expressed
473	ENSORLG00000020619	ENSORLG00000025316	10.2389	19.6374	0.521398	co-expressed	3.55891	19.4668	0.182819	unidirectional expressed
474	ENSORLG00000000476	ENSORLG00000000491	5.61297	1.27636	4.39764	unidirectional expressed	10.5347	1.1844	8.89455	unidirectional expressed
475	ENSORLG00000001915	ENSORLG00000026037	8.35094	11.6897	0.714384	co-expressed	12.7079	6.47451	1.96276	co-expressed
476	ENSORLG00000001948	ENSORLG00000002021	26.956	7.55421	3.56834	co-expressed	26.9153	9.2163	2.9204	co-expressed
477	ENSORLG00000003394	ENSORLG00000026365	5.57723	2.106	2.64826	co-expressed	7.25582	1.75443	4.13571	unidirectional expressed
478	ENSORLG00000003759	ENSORLG00000003774	12.5221	2.41599	5.18301	unidirectional expressed	11.7006	1.68546	6.94208	unidirectional expressed
479	ENSORLG00000004460	ENSORLG00000004516	10.1687	26.5159	0.383494	co-expressed	21.7331	33.8541	0.641964	co-expressed
480	ENSORLG00000004727	ENSORLG00000004737	5.40516	2.54394	2.12472	co-expressed	2.18965	2.49678	0.87699	co-expressed
481	ENSORLG00000005067	ENSORLG00000005098	18.6383	26.6502	0.699368	co-expressed	13.4993	44.0371	0.306544	co-expressed
482	ENSORLG00000028329	ENSORLG00000030170	3.39926	99.9004	0.0340265	unidirectional expressed	6.05233	68.4012	0.0884828	unidirectional expressed
483	ENSORLG00000000638	ENSORLG00000029003	74.2115	12.9417	5.73429	unidirectional expressed	62.2746	7.97157	7.81209	unidirectional expressed
484	ENSORLG00000005937	ENSORLG00000022106	35.6426	23.3931	1.52364	co-expressed	41.107	20.8023	1.97608	co-expressed
485	ENSORLG00000005960	ENSORLG00000005963	6.15299	12.525	0.491257	co-expressed	1.12456	0.373027	3.01469	co-expressed
486	ENSORLG00000006662	ENSORLG00000027659	3.46316	2.28268	1.51715	co-expressed	14.253	0.732118	19.4682	unidirectional expressed
487	ENSORLG00000007724	ENSORLG00000007744	2.95232	16.533	0.178571	unidirectional expressed	1.1693	20.4276	0.0572412	unidirectional expressed
488	ENSORLG00000007957	ENSORLG00000030402	16.6653	21.2955	0.782574	co-expressed	6.01493	7.21435	0.833745	co-expressed
489	ENSORLG00000008009	ENSORLG00000026217	36.5928	11.6837	3.13195	co-expressed	35.2089	3.93605	8.94524	unidirectional expressed
490	ENSORLG00000008122	ENSORLG00000023087	16.4388	45.0677	0.364758	co-expressed	32.0647	32.2639	0.993826	co-expressed
491	ENSORLG00000008397	ENSORLG00000025068	8.72835	17.0072	0.513215	co-expressed	4.58568	19.35	0.236986	unidirectional expressed
492	ENSORLG00000008647	ENSORLG00000008653	12.8687	5.21625	2.46704	co-expressed	7.48437	4.40374	1.69955	co-expressed
493	ENSORLG00000009748	ENSORLG00000009754	101.965	23.2859	4.37883	unidirectional expressed	111.173	6.53603	17.0093	unidirectional expressed
494	ENSORLG00000009883	ENSORLG00000009938	3.21941	16.6769	0.193046	unidirectional expressed	6.67321	5.02134	1.32897	co-expressed
495	ENSORLG00000010632	ENSORLG00000025125	6.30881	81.1526	0.0777401	unidirectional expressed	8.88842	113.905	0.0780336	unidirectional expressed
496	ENSORLG00000010919	ENSORLG00000028872	78.0804	18.0157	4.33402	unidirectional expressed	57.867	23.2677	2.48701	co-expressed
497	ENSORLG00000010989	ENSORLG00000011006	1.77194	17.1969	0.103038	unidirectional expressed	2.6615	8.04422	0.330859	co-expressed
498	ENSORLG00000011539	ENSORLG00000011563	31.7667	21.1353	1.50302	co-expressed	19.3362	26.7805	0.722025	co-expressed
499	ENSORLG00000011852	ENSORLG00000011880	2.22343	3.69214	0.602206	co-expressed	4.37637	4.45876	0.981522	co-expressed
500	ENSORLG00000012261	ENSORLG00000012290	37.6913	14.7195	2.56064	co-expressed	39.4923	15.3024	2.58079	co-expressed
501	ENSORLG00000012684	ENSORLG00000012689	0.432629	5.62133	0.076962	unidirectional expressed	0.402998	3.60078	0.11192	unidirectional expressed
502	ENSORLG00000012815	ENSORLG00000012846	37.9595	26.6519	1.42427	co-expressed	8.92873	33.147	0.269368	co-expressed
503	ENSORLG00000012834	ENSORLG00000012852	131.979	18.3984	7.1734	unidirectional expressed	19.0129	31.3379	0.606706	co-expressed
504	ENSORLG00000013555	ENSORLG00000013577	11.7455	9.91484	1.18464	co-expressed	20.7442	8.33397	2.48911	co-expressed
505	ENSORLG00000001056	ENSORLG00000024388	0	33.4121	0	unidirectional expressed	0.251911	41.0852	0.00613143	unidirectional expressed
506	ENSORLG00000014218	ENSORLG00000014234	26.3506	11.1028	2.37333	co-expressed	40.8648	15.3319	2.66534	co-expressed
507	ENSORLG00000014272	ENSORLG00000028707	129.417	281.2	0.460231	co-expressed	126.098	329.875	0.38226	co-expressed
508	ENSORLG00000001105	ENSORLG00000001113	23.8536	803.31	0.0296941	unidirectional expressed	37.679	724.508	0.0520063	unidirectional expressed
509	ENSORLG00000001991	ENSORLG00000002002	15.5281	17.905	0.867249	co-expressed	24.4036	21.1954	1.15136	co-expressed
510	ENSORLG00000002770	ENSORLG00000002822	9.92598	62.4327	0.158987	unidirectional expressed	1.91537	70.8138	0.027048	unidirectional expressed
511	ENSORLG00000003360	ENSORLG00000003379	4.60206	183.621	0.0250628	unidirectional expressed	4.29626	147.606	0.0291063	unidirectional expressed
512	ENSORLG00000003975	ENSORLG00000003980	5.50819	28.1806	0.19546	unidirectional expressed	6.42326	18.1662	0.353583	co-expressed
513	ENSORLG00000004862	ENSORLG00000024862	8.71094	8.47068	1.02836	co-expressed	11.9107	15.2864	0.77917	co-expressed
514	ENSORLG00000005108	ENSORLG00000005113	267.958	2.60548	102.844	unidirectional expressed	218.528	6.15888	35.4818	unidirectional expressed
515	ENSORLG00000005294	ENSORLG00000005306	16.8897	0.305432	55.2977	unidirectional expressed	4.81679	0.465994	10.3366	unidirectional expressed
516	ENSORLG00000005364	ENSORLG00000005443	5.96491	11.5378	0.516989	co-expressed	7.69555	10.8419	0.709797	co-expressed
517	ENSORLG00000005895	ENSORLG00000005913	12.0939	4.38832	2.75593	co-expressed	6.26838	5.28868	1.18524	co-expressed
518	ENSORLG00000006551	ENSORLG00000029552	17.7468	1.93692	9.16238	unidirectional expressed	16.1547	2.46778	6.54625	unidirectional expressed
519	ENSORLG00000007027	ENSORLG00000007033	64.4246	69.0783	0.932632	co-expressed	50.5799	10.7713	4.6958	unidirectional expressed
520	ENSORLG00000007166	ENSORLG00000007173	26.3267	10.8743	2.421	co-expressed	5.70752	11.6	0.492028	co-expressed
521	ENSORLG00000007186	ENSORLG00000023521	3.02948	6.66455	0.454566	co-expressed	0	9.25773	0	unidirectional expressed
522	ENSORLG00000007255	ENSORLG00000007264	3.4382	7.35129	0.4677	co-expressed	4.98452	12.012	0.414962	co-expressed
523	ENSORLG00000007443	ENSORLG00000007468	6.19012	6.43184	0.962418	co-expressed	7.0852	11.1574	0.635022	co-expressed
524	ENSORLG00000007495	ENSORLG00000007502	4.70733	274.332	0.0171592	unidirectional expressed	9.0338	394.653	0.0228905	unidirectional expressed
525	ENSORLG00000019795	ENSORLG00000030150	99.8097	20.4737	4.87502	unidirectional expressed	69.7577	36.0862	1.93309	co-expressed
526	ENSORLG00000008131	ENSORLG00000025372	12.6945	999.406	0.012702	unidirectional expressed	5.28356	376.637	0.0140283	unidirectional expressed
527	ENSORLG00000008435	ENSORLG00000027344	4.00933	8.11952	0.493789	co-expressed	8.1059	13.3928	0.605243	co-expressed
528	ENSORLG00000008472	ENSORLG00000008483	22.1079	1.15253	19.1821	unidirectional expressed	8.07988	0	NA	unidirectional expressed
529	ENSORLG00000008491	ENSORLG00000008562	15.3628	10.4734	1.46684	co-expressed	11.8127	20.0456	0.589291	co-expressed
530	ENSORLG00000009417	ENSORLG00000009447	8.12744	6.73047	1.20756	co-expressed	11.9826	5.33267	2.24702	co-expressed
531	ENSORLG00000009454	ENSORLG00000009465	49.4286	2.33855	21.1364	unidirectional expressed	40.8472	3.24093	12.6035	unidirectional expressed
532	ENSORLG00000009940	ENSORLG00000009943	63.3035	0	NA	unidirectional expressed	44.9882	0	NA	unidirectional expressed
533	ENSORLG00000000364	ENSORLG00000023258	4.21931	0	NA	unidirectional expressed	6.22836	0.432395	14.4043	unidirectional expressed
534	ENSORLG00000009962	ENSORLG00000009966	12.4752	5.61935	2.22004	co-expressed	14.4304	5.66324	2.54808	co-expressed
535	ENSORLG00000010417	ENSORLG00000010443	16.5628	62.0996	0.266713	co-expressed	11.5389	38.3397	0.300965	co-expressed
536	ENSORLG00000010884	ENSORLG00000010897	7.84459	9.13369	0.858863	co-expressed	7.2823	9.91054	0.734804	co-expressed
537	ENSORLG00000011372	ENSORLG00000011379	2.13402	2.37699	0.897782	co-expressed	0.46328	2.09328	0.221318	unidirectional expressed
538	ENSORLG00000011427	ENSORLG00000011465	15.4974	0.872344	17.7652	unidirectional expressed	22.3064	2.55859	8.71824	unidirectional expressed
539	ENSORLG00000011902	ENSORLG00000011924	5.55828	1.30125	4.27149	unidirectional expressed	5.78742	1.05631	5.4789	unidirectional expressed
540	ENSORLG00000012631	ENSORLG00000012647	17.8051	0	NA	unidirectional expressed	12.1897	0.287377	42.4171	unidirectional expressed
541	ENSORLG00000026325	ENSORLG00000029843	61.538	11.4799	5.3605	unidirectional expressed	86.5632	14.8788	5.81789	unidirectional expressed
542	ENSORLG00000000867	ENSORLG00000000883	106.695	16.4565	6.48346	unidirectional expressed	114.332	29.1614	3.92066	co-expressed
543	ENSORLG00000014935	ENSORLG00000014951	29.6862	0.844703	35.1439	unidirectional expressed	9.74246	1.76829	5.50954	unidirectional expressed
544	ENSORLG00000015130	ENSORLG00000030123	35.3956	14.4171	2.45511	co-expressed	52.3519	17.7423	2.95068	co-expressed
545	ENSORLG00000015153	ENSORLG00000015175	8.9968	131.163	0.0685925	unidirectional expressed	18.3788	201.71	0.091115	unidirectional expressed
546	ENSORLG00000018273	ENSORLG00000018278	65.1995	33.0523	1.97262	co-expressed	31.227	11.1771	2.79384	co-expressed
547	ENSORLG00000001434	ENSORLG00000029504	27.067	11.8133	2.29123	co-expressed	6.12148	17.7744	0.344399	co-expressed
548	ENSORLG00000001495	ENSORLG00000029471	61.3254	4.09988	14.9579	unidirectional expressed	54.5304	1.07106	50.9126	unidirectional expressed
549	ENSORLG00000001558	ENSORLG00000001593	39.1455	32.8783	1.19062	co-expressed	15.7708	39.502	0.399241	co-expressed
550	ENSORLG00000022039	ENSORLG00000028440	0	28.6999	0	unidirectional expressed	0	12.7458	0	unidirectional expressed
551	ENSORLG00000000990	ENSORLG00000000996	9.37015	92.6797	0.101103	unidirectional expressed	13.6828	33.1587	0.412646	co-expressed
552	ENSORLG00000001427	ENSORLG00000024529	19.9035	16.6651	1.19432	co-expressed	10.265	15.7084	0.653472	co-expressed
553	ENSORLG00000003019	ENSORLG00000003093	26.2514	10.757	2.4404	co-expressed	39.0439	6.18233	6.3154	unidirectional expressed
554	ENSORLG00000003293	ENSORLG00000003334	10.62	12.5254	0.847877	co-expressed	1.65449	4.80632	0.344232	co-expressed
555	ENSORLG00000004000	ENSORLG00000004017	0	9.15757	0	unidirectional expressed	0	8.36068	0	unidirectional expressed
556	ENSORLG00000004165	ENSORLG00000004175	7.93721	18.3832	0.431764	co-expressed	7.19908	12.1814	0.59099	co-expressed
557	ENSORLG00000004680	ENSORLG00000028441	33.3317	13.0721	2.54984	co-expressed	7.80767	4.78444	1.63189	co-expressed
558	ENSORLG00000004722	ENSORLG00000029099	5.18678	13.4332	0.386116	co-expressed	5.27603	11.3603	0.464427	co-expressed
559	ENSORLG00000005208	ENSORLG00000005216	49.6297	11.2941	4.3943	unidirectional expressed	0	15.6232	0	unidirectional expressed
560	ENSORLG00000005489	ENSORLG00000026796	11.9879	5.56949	2.15242	co-expressed	17.1239	11.6224	1.47335	co-expressed
561	ENSORLG00000006074	ENSORLG00000006114	9.96892	8.52724	1.16907	co-expressed	9.81019	2.81573	3.48407	co-expressed
562	ENSORLG00000006249	ENSORLG00000006279	3.82471	49.2176	0.0777102	unidirectional expressed	7.2958	8.27598	0.881563	co-expressed
563	ENSORLG00000006455	ENSORLG00000027710	0.445418	0.93654	0.4756	co-silent	0.578125	0.734025	0.787609	co-silent
564	ENSORLG00000006507	ENSORLG00000006536	7.2118	15.7115	0.459014	co-expressed	3.76705	16.8087	0.224113	unidirectional expressed
565	ENSORLG00000006731	ENSORLG00000006752	59.6016	3.86097	15.4369	unidirectional expressed	17.9352	3.57185	5.02126	unidirectional expressed
566	ENSORLG00000007025	ENSORLG00000007052	13.9758	8.61624	1.62203	co-expressed	11.8284	12.9815	0.911174	co-expressed
567	ENSORLG00000007259	ENSORLG00000007270	8.70068	1.75327	4.96254	unidirectional expressed	1.67432	3.14915	0.531674	co-expressed
568	ENSORLG00000007382	ENSORLG00000007448	51.6608	57.303	0.901537	co-expressed	19.9674	83.518	0.239079	unidirectional expressed
569	ENSORLG00000008111	ENSORLG00000008113	2.26338	1.56076	1.45018	co-expressed	5.10292	0.524652	9.72629	unidirectional expressed
570	ENSORLG00000020377	ENSORLG00000020380	55.8829	38.9236	1.43571	co-expressed	22.6161	42.2149	0.535737	co-expressed
571	ENSORLG00000008723	ENSORLG00000023288	11.6234	17.1952	0.675968	co-expressed	7.95037	21.7687	0.36522	co-expressed
572	ENSORLG00000009243	ENSORLG00000027839	134.191	19.4693	6.89244	unidirectional expressed	249.362	34.3165	7.26653	unidirectional expressed
573	ENSORLG00000009333	ENSORLG00000009350	21.1928	6.54534	3.23785	co-expressed	17.3755	2.99138	5.80852	unidirectional expressed
574	ENSORLG00000009813	ENSORLG00000028505	31.767	5.2477	6.05351	unidirectional expressed	38.8634	6.69546	5.80444	unidirectional expressed
575	ENSORLG00000009851	ENSORLG00000009858	1.79003	10.3068	0.173675	unidirectional expressed	0.917033	8.16131	0.112363	unidirectional expressed
576	ENSORLG00000000336	ENSORLG00000018416	4.74265	62.7447	0.0755865	unidirectional expressed	4.19062	79.1803	0.052925	unidirectional expressed
577	ENSORLG00000010127	ENSORLG00000027643	83.9784	122.992	0.682796	co-expressed	87.2113	69.5328	1.25425	co-expressed
578	ENSORLG00000010535	ENSORLG00000010545	13.8417	17.7765	0.778652	co-expressed	14.9528	28.53	0.524108	co-expressed
579	ENSORLG00000011120	ENSORLG00000011128	1.50705	0.401363	3.75483	co-expressed	4.21253	0.670222	6.28528	unidirectional expressed
580	ENSORLG00000011423	ENSORLG00000011464	0	5.8773	0	unidirectional expressed	0	3.25146	0	unidirectional expressed
581	ENSORLG00000011792	ENSORLG00000027805	0	0.146776	0	co-silent	0	0.228883	0	co-silent
582	ENSORLG00000011938	ENSORLG00000011989	26.9462	0.644003	41.8417	unidirectional expressed	11.8368	0.978128	12.1015	unidirectional expressed
583	ENSORLG00000028892	ENSORLG00000030352	6.29767	12.4368	0.506374	co-expressed	9.76688	26.0119	0.375477	co-expressed
584	ENSORLG00000013087	ENSORLG00000013098	276.666	85.8398	3.22305	co-expressed	249.403	70.8589	3.51971	co-expressed
585	ENSORLG00000013125	ENSORLG00000013148	5.95868	0.382379	15.5832	unidirectional expressed	13.1139	0.431902	30.3631	unidirectional expressed
586	ENSORLG00000013855	ENSORLG00000013892	17.4663	14.1299	1.23612	co-expressed	25.6271	24.1186	1.06255	co-expressed
587	ENSORLG00000015424	ENSORLG00000015428	18.0421	16.4199	1.09879	co-expressed	20.2985	24.4062	0.831694	co-expressed
588	ENSORLG00000015672	ENSORLG00000015680	0	0	NA	co-silent	0.185595	0.728713	0.254689	co-silent
589	ENSORLG00000015744	ENSORLG00000015757	311.09	9.18471	33.8704	unidirectional expressed	359.951	14.7418	24.417	unidirectional expressed
590	ENSORLG00000000651	ENSORLG00000000679	0	13.5809	0	unidirectional expressed	10.8826	10.5629	1.03027	co-expressed
591	ENSORLG00000000709	ENSORLG00000028825	20.4985	6.25938	3.27485	co-expressed	10.8294	3.95412	2.73876	co-expressed
592	ENSORLG00000002959	ENSORLG00000028225	4.66152	20.2537	0.230156	unidirectional expressed	7.48622	31.6095	0.236834	unidirectional expressed
593	ENSORLG00000003058	ENSORLG00000003098	25.6207	13.8063	1.85573	co-expressed	9.95036	22.466	0.442908	co-expressed
594	ENSORLG00000003368	ENSORLG00000003385	5.92623	10.0174	0.591594	co-expressed	5.71562	10.446	0.547159	co-expressed
595	ENSORLG00000003991	ENSORLG00000004025	17.8235	26.139	0.681874	co-expressed	16.6304	13.4904	1.23276	co-expressed
596	ENSORLG00000004320	ENSORLG00000025784	22.6184	12.3097	1.83745	co-expressed	40.552	15.3558	2.64083	co-expressed
597	ENSORLG00000004700	ENSORLG00000004718	20.0458	9.17713	2.18432	co-expressed	12.498	14.7994	0.844494	co-expressed
598	ENSORLG00000027576	ENSORLG00000028211	0	1.10451	0	unidirectional expressed	0.754281	0	NA	co-silent
599	ENSORLG00000006478	ENSORLG00000006515	6.93048	4.15185	1.66925	co-expressed	13.1725	0	NA	unidirectional expressed
600	ENSORLG00000006548	ENSORLG00000006582	23.9321	121.764	0.196545	unidirectional expressed	41.2996	173.906	0.237482	unidirectional expressed
601	ENSORLG00000006682	ENSORLG00000006716	0.107263	0.552351	0.194194	co-silent	0	1.01703	0	unidirectional expressed
602	ENSORLG00000006960	ENSORLG00000028485	2.35341	8.37011	0.281168	co-expressed	3.76806	11.9631	0.314974	co-expressed
603	ENSORLG00000029256	ENSORLG00000029507	0.336598	39.7764	0.00846225	unidirectional expressed	1.45309	19.9638	0.0727862	unidirectional expressed
604	ENSORLG00000007506	ENSORLG00000007523	4.36284	16.151	0.270128	co-expressed	5.71145	23.9039	0.238934	unidirectional expressed
605	ENSORLG00000001622	ENSORLG00000001645	7.40941	5.54843	1.33541	co-expressed	5.50899	10.9987	0.500876	co-expressed
606	ENSORLG00000007612	ENSORLG00000007656	2.47152	8.63237	0.286308	co-expressed	1.88444	13.9056	0.135517	unidirectional expressed
607	ENSORLG00000007732	ENSORLG00000007756	14.7226	10.4376	1.41053	co-expressed	12.514	9.59344	1.30443	co-expressed
608	ENSORLG00000008086	ENSORLG00000029175	10.6006	10.6944	0.991229	co-expressed	12.9935	14.8639	0.874165	co-expressed
609	ENSORLG00000008219	ENSORLG00000008260	26.0724	0	NA	unidirectional expressed	11.7106	0.718232	16.3048	unidirectional expressed
610	ENSORLG00000009187	ENSORLG00000009227	7.94359	6.88572	1.15363	co-expressed	6.87199	9.25599	0.742437	co-expressed
611	ENSORLG00000009451	ENSORLG00000009483	12.4224	11.4856	1.08156	co-expressed	10.4192	15.7943	0.659681	co-expressed
612	ENSORLG00000009493	ENSORLG00000010945	10.5408	7.15317	1.47358	co-expressed	12.2824	11.8596	1.03565	co-expressed
613	ENSORLG00000011052	ENSORLG00000011077	18.0661	13.2034	1.36829	co-expressed	27.4562	21.8266	1.25792	co-expressed
614	ENSORLG00000001850	ENSORLG00000001857	32.508	0.544099	59.7465	unidirectional expressed	49.9879	2.49312	20.0503	unidirectional expressed
615	ENSORLG00000011314	ENSORLG00000011316	4.3904	6.56453	0.668806	co-expressed	0.37391	2.80916	0.133104	unidirectional expressed
616	ENSORLG00000011554	ENSORLG00000011568	0.860113	59.519	0.0144511	unidirectional expressed	1.10011	33.7544	0.0325916	unidirectional expressed
617	ENSORLG00000011611	ENSORLG00000011663	10.2147	2.58464	3.95208	co-expressed	13.5277	2.53998	5.32591	unidirectional expressed
618	ENSORLG00000011992	ENSORLG00000029758	25.0993	3.9024	6.43176	unidirectional expressed	41.7939	3.51087	11.9041	unidirectional expressed
619	ENSORLG00000012550	ENSORLG00000022617	4.71399	18.3935	0.256286	co-expressed	7.71084	14.7283	0.523539	co-expressed
620	ENSORLG00000013551	ENSORLG00000027857	28.5112	433.011	0.0658441	unidirectional expressed	49.6195	954.826	0.0519671	unidirectional expressed
621	ENSORLG00000013736	ENSORLG00000013770	22.3548	24.6491	0.906922	co-expressed	19.4121	11.4928	1.68907	co-expressed
622	ENSORLG00000014257	ENSORLG00000025211	0	15.5582	0	unidirectional expressed	0	20.4067	0	unidirectional expressed
623	ENSORLG00000014405	ENSORLG00000014432	7.10342	3.086	2.30182	co-expressed	6.21578	3.47618	1.78811	co-expressed
624	ENSORLG00000014559	ENSORLG00000025649	6.74439	2.50231	2.69527	co-expressed	0.73239	3.40687	0.214974	unidirectional expressed
625	ENSORLG00000022756	ENSORLG00000023771	4.52807	8.69678	0.520661	co-expressed	7.83264	15.1198	0.518039	co-expressed
626	ENSORLG00000015158	ENSORLG00000025239	16.0127	0	NA	unidirectional expressed	14.8863	0	NA	unidirectional expressed
627	ENSORLG00000015203	ENSORLG00000015208	16.9393	22.8654	0.740827	co-expressed	14.8959	34.0898	0.436961	co-expressed
628	ENSORLG00000015422	ENSORLG00000023830	23.796	2.74436	8.67087	unidirectional expressed	35.5357	2.84457	12.4925	unidirectional expressed
629	ENSORLG00000022618	ENSORLG00000024667	21.2582	23.8127	0.892725	co-expressed	7.70855	24.2839	0.317435	co-expressed
630	ENSORLG00000002356	ENSORLG00000025671	35.7062	20.6717	1.7273	co-expressed	21.1304	28.1269	0.751252	co-expressed
631	ENSORLG00000002610	ENSORLG00000002628	2.02677	0.417434	4.85531	unidirectional expressed	3.83767	1.55955	2.46075	co-expressed
632	ENSORLG00000018584	ENSORLG00000018724	0.349451	33.9383	0.0102967	unidirectional expressed	0	9.83769	0	unidirectional expressed
633	ENSORLG00000000402	ENSORLG00000000411	7.21468	107.03	0.067408	unidirectional expressed	5.25217	3.34198	1.57157	co-expressed
634	ENSORLG00000029546	ENSORLG00000030264	180.959	2.17807	83.0823	unidirectional expressed	133.139	0.761221	174.902	unidirectional expressed
635	ENSORLG00000002865	ENSORLG00000024716	13.3028	41.9498	0.317112	co-expressed	12.4696	9.94869	1.25339	co-expressed
636	ENSORLG00000003180	ENSORLG00000003187	105.316	3.23148	32.5906	unidirectional expressed	60.0161	3.04252	19.7258	unidirectional expressed
637	ENSORLG00000004010	ENSORLG00000029659	3.34714	358.144	0.00934579	unidirectional expressed	2.86468	45.2171	0.0633539	unidirectional expressed
638	ENSORLG00000004458	ENSORLG00000029257	3.37629	2.29343	1.47216	co-expressed	1.33151	1.52064	0.875625	co-expressed
639	ENSORLG00000004629	ENSORLG00000004654	11.0246	1.31415	8.38915	unidirectional expressed	0.22701	0	NA	co-silent
640	ENSORLG00000004689	ENSORLG00000028115	269.688	33.6834	8.00656	unidirectional expressed	66.2191	21.0304	3.14873	co-expressed
641	ENSORLG00000019059	ENSORLG00000026098	47.3287	0.422903	111.914	unidirectional expressed	27.0965	2.75376	9.83982	unidirectional expressed
642	ENSORLG00000025475	ENSORLG00000025684	8.91026	2.20866	4.03424	unidirectional expressed	16.3925	2.53417	6.46859	unidirectional expressed
643	ENSORLG00000004937	ENSORLG00000004953	8.29513	12.8133	0.647384	co-expressed	3.82695	18.8417	0.203111	unidirectional expressed
644	ENSORLG00000005081	ENSORLG00000005105	15.105	34.3017	0.440357	co-expressed	9.73635	17.9314	0.542978	co-expressed
645	ENSORLG00000005437	ENSORLG00000021809	7.57795	96.3035	0.0786882	unidirectional expressed	0.699839	14.8843	0.0470186	unidirectional expressed
646	ENSORLG00000005460	ENSORLG00000005484	7.4772	4.81874	1.55169	co-expressed	3.17353	1.62398	1.95417	co-expressed
647	ENSORLG00000005635	ENSORLG00000005647	18.3881	16.501	1.11436	co-expressed	1.78777	11.0622	0.161611	unidirectional expressed
648	ENSORLG00000005919	ENSORLG00000005934	0.542524	128.095	0.00423532	unidirectional expressed	0	63.3124	0	unidirectional expressed
649	ENSORLG00000006175	ENSORLG00000006192	0	98.6607	0	unidirectional expressed	0.146474	2.59716	0.0563978	unidirectional expressed
650	ENSORLG00000006815	ENSORLG00000006824	12.623	4.55832	2.76922	co-expressed	10.0367	0	NA	unidirectional expressed
651	ENSORLG00000006907	ENSORLG00000006925	2.50172	12.8926	0.194043	unidirectional expressed	3.08249	16.5825	0.185888	unidirectional expressed
652	ENSORLG00000007230	ENSORLG00000007284	9.95888	37.8051	0.263427	co-expressed	8.18335	5.35208	1.529	co-expressed
653	ENSORLG00000007317	ENSORLG00000007337	10.6857	27.0351	0.395253	co-expressed	0	17.9114	0	unidirectional expressed
654	ENSORLG00000000726	ENSORLG00000000740	5.41797	60.0093	0.0902855	unidirectional expressed	8.58829	42.5168	0.201998	unidirectional expressed
655	ENSORLG00000007598	ENSORLG00000027726	4.06539	0	NA	unidirectional expressed	6.42357	2.4415	2.63099	co-expressed
656	ENSORLG00000008290	ENSORLG00000008304	8.56168	42.6367	0.200805	unidirectional expressed	2.20844	23.773	0.092897	unidirectional expressed
657	ENSORLG00000008594	ENSORLG00000026116	25.8691	49.9582	0.517815	co-expressed	33.5223	3.58346	9.35473	unidirectional expressed
658	ENSORLG00000008734	ENSORLG00000008745	18.2896	42.4297	0.431057	co-expressed	2.90261	1.79497	1.61708	co-expressed
659	ENSORLG00000009168	ENSORLG00000027275	39.3361	1.52047	25.871	unidirectional expressed	23.3507	2.27439	10.2668	unidirectional expressed
660	ENSORLG00000009201	ENSORLG00000009290	12.3577	0.469875	26.3	unidirectional expressed	5.9681	0.882476	6.7629	unidirectional expressed
661	ENSORLG00000009811	ENSORLG00000009820	2.23678	53.9278	0.0414773	unidirectional expressed	0.892394	0.52568	1.6976	co-silent
662	ENSORLG00000001444	ENSORLG00000028193	0.470822	57.6513	0.00816672	unidirectional expressed	0.96077	5.54976	0.173119	unidirectional expressed
663	ENSORLG00000010115	ENSORLG00000010147	8.4855	45.4643	0.186641	unidirectional expressed	11.9238	1.53202	7.78306	unidirectional expressed
664	ENSORLG00000010747	ENSORLG00000010828	0.686008	9.98145	0.0687283	unidirectional expressed	0.467785	7.25251	0.0644997	unidirectional expressed
665	ENSORLG00000023035	ENSORLG00000024659	15.5104	0.272403	56.9392	unidirectional expressed	1.6916	0.650436	2.60072	co-expressed
666	ENSORLG00000011593	ENSORLG00000026827	21.324	14.1005	1.51229	co-expressed	9.0926	1.66864	5.44911	unidirectional expressed
667	ENSORLG00000011694	ENSORLG00000011712	8.53473	64.6136	0.132089	unidirectional expressed	7.93631	25.8117	0.307469	co-expressed
668	ENSORLG00000011923	ENSORLG00000025746	29.6837	10.731	2.76616	co-expressed	7.87899	2.75072	2.86434	co-expressed
669	ENSORLG00000012021	ENSORLG00000027846	75.1823	59.3929	1.26585	co-expressed	6.94218	57.7144	0.120285	unidirectional expressed
670	ENSORLG00000012033	ENSORLG00000025014	25.9201	1.38077	18.7722	unidirectional expressed	0.154192	0	NA	co-silent
671	ENSORLG00000012207	ENSORLG00000026106	8.98007	2.06481	4.3491	unidirectional expressed	2.36831	0	NA	unidirectional expressed
672	ENSORLG00000012398	ENSORLG00000028418	14.4915	26.3347	0.550282	co-expressed	18.8553	10.5337	1.79	co-expressed
673	ENSORLG00000012766	ENSORLG00000012773	11.4229	2.0935	5.45636	unidirectional expressed	12.6778	0.749049	16.9252	unidirectional expressed
674	ENSORLG00000013081	ENSORLG00000013106	22.0005	37.233	0.590887	co-expressed	25.0376	43.6061	0.574177	co-expressed
675	ENSORLG00000013658	ENSORLG00000013667	36.34	77.6251	0.468148	co-expressed	30.1639	32.6445	0.924012	co-expressed
676	ENSORLG00000013798	ENSORLG00000027170	49.3926	12.0578	4.09632	unidirectional expressed	17.8093	9.73798	1.82885	co-expressed
677	ENSORLG00000013906	ENSORLG00000029085	31.1639	38.3853	0.811871	co-expressed	30.0923	4.70658	6.39367	unidirectional expressed
678	ENSORLG00000014215	ENSORLG00000014242	106.763	54.8728	1.94565	co-expressed	104.989	12.1346	8.65204	unidirectional expressed
679	ENSORLG00000014265	ENSORLG00000028960	200.722	15.6176	12.8523	unidirectional expressed	141.865	17.2002	8.24787	unidirectional expressed
680	ENSORLG00000020561	ENSORLG00000022757	31.6997	8.98254	3.52904	co-expressed	1.11001	11.4074	0.0973061	unidirectional expressed
681	ENSORLG00000002371	ENSORLG00000030098	172.385	8.70249	19.8087	unidirectional expressed	95.3977	4.9902	19.117	unidirectional expressed
682	ENSORLG00000002524	ENSORLG00000029431	40.0629	4.58488	8.73805	unidirectional expressed	9.30578	2.99848	3.1035	co-expressed
683	ENSORLG00000019865	ENSORLG00000022259	12.7518	12.9172	0.987195	co-expressed	18.6644	10.9417	1.7058	co-expressed
684	ENSORLG00000020756	ENSORLG00000029834	3.89199	1.85893	2.09367	co-expressed	8.48023	3.0322	2.79673	co-expressed
685	ENSORLG00000019669	ENSORLG00000020455	10.2172	100.668	0.101494	unidirectional expressed	0	117.762	0	unidirectional expressed
686	ENSORLG00000004699	ENSORLG00000004721	3.67122	3.79761	0.966719	co-expressed	5.13507	10.1612	0.505361	co-expressed
687	ENSORLG00000005707	ENSORLG00000025861	32.5293	52.0253	0.625259	co-expressed	62.5253	58.9111	1.06135	co-expressed
688	ENSORLG00000006062	ENSORLG00000006072	0.300219	1.14572	0.262035	co-expressed	0.0694009	0.370377	0.187379	co-silent
689	ENSORLG00000006164	ENSORLG00000006174	222.146	4.073	54.5411	unidirectional expressed	337.705	6.8198	49.5183	unidirectional expressed
690	ENSORLG00000006446	ENSORLG00000006471	79.9571	4.2535	18.798	unidirectional expressed	49.361	7.48733	6.5926	unidirectional expressed
691	ENSORLG00000006987	ENSORLG00000007020	0.118559	23.6978	0.00500295	unidirectional expressed	0.643828	30.502	0.0211077	unidirectional expressed
692	ENSORLG00000007400	ENSORLG00000007415	20.3427	0.544705	37.3463	unidirectional expressed	15.6768	0.397214	39.4669	unidirectional expressed
693	ENSORLG00000007562	ENSORLG00000007586	54.4056	7.18523	7.57187	unidirectional expressed	62.6685	8.94191	7.0084	unidirectional expressed
694	ENSORLG00000008063	ENSORLG00000008087	6.90558	15.3436	0.450063	co-expressed	2.38584	32.0907	0.0743468	unidirectional expressed
695	ENSORLG00000020732	ENSORLG00000023224	14.7972	19.0005	0.77878	co-expressed	28.2193	23.4141	1.20523	co-expressed
696	ENSORLG00000008103	ENSORLG00000008108	10.3278	6.39112	1.61596	co-expressed	6.56751	1.7977	3.65328	co-expressed
697	ENSORLG00000008352	ENSORLG00000008362	23.1159	15.6297	1.47897	co-expressed	26.3593	13.1499	2.00452	co-expressed
698	ENSORLG00000008717	ENSORLG00000021833	21.8122	34.094	0.639767	co-expressed	14.3958	32.708	0.440131	co-expressed
699	ENSORLG00000008774	ENSORLG00000008786	4.62406	2.34897	1.96855	co-expressed	8.97716	5.36107	1.67451	co-expressed
700	ENSORLG00000008945	ENSORLG00000008976	8.74588	4.71178	1.85617	co-expressed	10.9227	6.35608	1.71846	co-expressed
701	ENSORLG00000009066	ENSORLG00000009102	21.585	7.51094	2.87381	co-expressed	22.5655	10.7935	2.09066	co-expressed
702	ENSORLG00000009219	ENSORLG00000024688	38.9038	48.3615	0.804437	co-expressed	0	71.4782	0	unidirectional expressed
703	ENSORLG00000009345	ENSORLG00000009352	4.29317	2.4521	1.75081	co-expressed	4.82882	1.13533	4.25323	unidirectional expressed
704	ENSORLG00000009408	ENSORLG00000009424	24.8021	18.0147	1.37677	co-expressed	15.8872	24.1311	0.65837	co-expressed
705	ENSORLG00000009461	ENSORLG00000023477	10.5804	6.06065	1.74575	co-expressed	2.70661	0.948942	2.85224	co-expressed
706	ENSORLG00000009879	ENSORLG00000009892	5.55918	5.4867	1.01321	co-expressed	8.39295	0	NA	unidirectional expressed
707	ENSORLG00000010107	ENSORLG00000010133	25.3649	7.12587	3.55955	co-expressed	28.1822	4.51211	6.2459	unidirectional expressed
708	ENSORLG00000011137	ENSORLG00000011142	561.361	13.7015	40.9708	unidirectional expressed	235.679	20.273	11.6253	unidirectional expressed
709	ENSORLG00000011258	ENSORLG00000011269	408.665	5.48964	74.443	unidirectional expressed	468.891	9.03824	51.8786	unidirectional expressed
710	ENSORLG00000011322	ENSORLG00000011328	16.3029	0.361892	45.0491	unidirectional expressed	13.1059	3.49591	3.74892	co-expressed
711	ENSORLG00000002613	ENSORLG00000002621	3.00639	5.76558	0.521438	co-expressed	5.08459	6.307	0.806182	co-expressed
712	ENSORLG00000011601	ENSORLG00000011616	61.896	16.2396	3.81142	co-expressed	15.0143	11.7832	1.27421	co-expressed
713	ENSORLG00000012146	ENSORLG00000012153	57.911	23.5921	2.45468	co-expressed	22.0217	14.6113	1.50717	co-expressed
714	ENSORLG00000012703	ENSORLG00000012752	2.55867	21.6273	0.118307	unidirectional expressed	3.26677	34.7131	0.0941077	unidirectional expressed
715	ENSORLG00000013007	ENSORLG00000030515	0	13.5782	0	unidirectional expressed	0.976378	13.2609	0.0736283	unidirectional expressed
716	ENSORLG00000014309	ENSORLG00000014329	37.9267	0	NA	unidirectional expressed	23.0123	0	NA	unidirectional expressed
717	ENSORLG00000014739	ENSORLG00000024478	18.2325	25.5695	0.713057	co-expressed	12.529	2.47895	5.05416	unidirectional expressed
718	ENSORLG00000015510	ENSORLG00000026772	13.2739	5.98109	2.21931	co-expressed	5.72809	7.36093	0.778175	co-expressed
719	ENSORLG00000015539	ENSORLG00000025991	0.130085	0.980309	0.132698	co-silent	0	2.80559	0	unidirectional expressed
720	ENSORLG00000015681	ENSORLG00000023253	16.2991	17.4633	0.933334	co-expressed	17.3893	24.9456	0.697089	co-expressed
721	ENSORLG00000015746	ENSORLG00000028623	2.14987	30.1452	0.0713172	unidirectional expressed	3.88285	42.7419	0.0908441	unidirectional expressed
722	ENSORLG00000015819	ENSORLG00000015824	12.1714	0.547769	22.22	unidirectional expressed	6.815	0.720736	9.45561	unidirectional expressed
723	ENSORLG00000016136	ENSORLG00000026168	72.9378	0	NA	unidirectional expressed	77.657	0	NA	unidirectional expressed
724	ENSORLG00000016371	ENSORLG00000016378	33.4237	0.913542	36.5869	unidirectional expressed	45.2796	0.811341	55.8083	unidirectional expressed
725	ENSORLG00000002839	ENSORLG00000022285	4.3902	2.2247	1.97339	co-expressed	4.34651	4.31133	1.00816	co-expressed
726	ENSORLG00000016876	ENSORLG00000027175	3.07177	5.38436	0.570499	co-expressed	5.08228	8.50735	0.597399	co-expressed
727	ENSORLG00000025850	ENSORLG00000028335	1.64751	1.88696	0.873103	co-expressed	1.22138	2.43156	0.502303	co-expressed
728	ENSORLG00000003521	ENSORLG00000028231	5.96526	0.381491	15.6367	unidirectional expressed	11.3212	0.340086	33.2892	unidirectional expressed
729	ENSORLG00000002457	ENSORLG00000002475	51.6023	142.024	0.363335	co-expressed	74.8208	106.747	0.700917	co-expressed
730	ENSORLG00000004645	ENSORLG00000004683	17.7313	5.91856	2.99588	co-expressed	6.12989	3.67266	1.66906	co-expressed
731	ENSORLG00000004770	ENSORLG00000004799	86.7609	57.1723	1.51753	co-expressed	110.247	64.1219	1.71933	co-expressed
732	ENSORLG00000004841	ENSORLG00000026808	60.2322	10.7591	5.59826	unidirectional expressed	41.9467	11.6541	3.59931	co-expressed
733	ENSORLG00000004994	ENSORLG00000005042	15.3725	13.3483	1.15164	co-expressed	8.02348	13.9415	0.575511	co-expressed
734	ENSORLG00000005249	ENSORLG00000029846	0	584.855	0	unidirectional expressed	0.506721	519.453	0.00097549	unidirectional expressed
735	ENSORLG00000003002	ENSORLG00000003023	4.70125	15.6203	0.300971	co-expressed	8.35933	2.64257	3.16333	co-expressed
736	ENSORLG00000006735	ENSORLG00000025236	1.33572	8.03302	0.166279	unidirectional expressed	0.938117	2.33963	0.400968	co-expressed
737	ENSORLG00000008221	ENSORLG00000008242	8.01542	26.5605	0.30178	co-expressed	11.9629	15.5288	0.770369	co-expressed
738	ENSORLG00000025798	ENSORLG00000025938	13.3569	2.01315	6.63483	unidirectional expressed	2.76167	3.01754	0.915206	co-expressed
739	ENSORLG00000008545	ENSORLG00000008554	7.05949	56.1517	0.125722	unidirectional expressed	6.27967	55.4774	0.113193	unidirectional expressed
740	ENSORLG00000009040	ENSORLG00000009073	21.5885	86.3679	0.24996	unidirectional expressed	18.2192	51.2187	0.355714	co-expressed
741	ENSORLG00000009710	ENSORLG00000009733	21.0334	0	NA	unidirectional expressed	14.5358	0.337383	43.084	unidirectional expressed
742	ENSORLG00000009804	ENSORLG00000024763	0.144269	21.096	0.00683869	unidirectional expressed	1.36478	2.08827	0.653546	co-expressed
743	ENSORLG00000010012	ENSORLG00000025605	0.466736	0	NA	co-silent	3.07694	0	NA	unidirectional expressed
744	ENSORLG00000010213	ENSORLG00000027787	7.20162	11.5153	0.625396	co-expressed	9.69075	15.6738	0.618277	co-expressed
745	ENSORLG00000010485	ENSORLG00000010514	70.2522	8.4248	8.33874	unidirectional expressed	19.8119	5.46755	3.62354	co-expressed
746	ENSORLG00000010584	ENSORLG00000010592	37.8972	27.1869	1.39395	co-expressed	50.182	14.1865	3.53731	co-expressed
747	ENSORLG00000011476	ENSORLG00000011489	1949.93	15.3617	126.935	unidirectional expressed	2301.01	11.2321	204.86	unidirectional expressed
748	ENSORLG00000012188	ENSORLG00000022949	40.6886	5.96635	6.81968	unidirectional expressed	57.4996	4.91517	11.6984	unidirectional expressed
749	ENSORLG00000012609	ENSORLG00000012612	23.2418	24.4553	0.950379	co-expressed	11.7502	4.69008	2.50533	co-expressed
750	ENSORLG00000013328	ENSORLG00000013362	9.37163	41.5109	0.225763	unidirectional expressed	15.2802	38.531	0.396569	co-expressed
751	ENSORLG00000014970	ENSORLG00000014979	34.3414	16.5797	2.07129	co-expressed	36.7629	11.9578	3.07439	co-expressed
752	ENSORLG00000015301	ENSORLG00000015314	85.4456	15.3539	5.56507	unidirectional expressed	36.7672	14.8758	2.47161	co-expressed
753	ENSORLG00000003603	ENSORLG00000003629	67.9879	240.667	0.282498	co-expressed	32.7603	203.703	0.160824	unidirectional expressed
754	ENSORLG00000015659	ENSORLG00000025708	5.71157	0.234929	24.3119	unidirectional expressed	4.99278	0	NA	unidirectional expressed
755	ENSORLG00000015764	ENSORLG00000023905	22.3971	5.09658	4.39454	unidirectional expressed	12.5901	4.36531	2.88413	co-expressed
756	ENSORLG00000015882	ENSORLG00000015885	12.5654	25.2938	0.496778	co-expressed	6.01367	8.46204	0.710664	co-expressed
757	ENSORLG00000016019	ENSORLG00000016026	11.7586	0.453285	25.9409	unidirectional expressed	4.84876	1.12465	4.31135	unidirectional expressed
758	ENSORLG00000016977	ENSORLG00000027101	54.224	55.2288	0.981807	co-expressed	74.4325	34.9008	2.13269	co-expressed
759	ENSORLG00000017188	ENSORLG00000017195	20.6803	33.4712	0.617854	co-expressed	26.6514	51.0736	0.521823	co-expressed
760	ENSORLG00000017334	ENSORLG00000017350	37.1448	33.8095	1.09865	co-expressed	22.3102	47.2268	0.472405	co-expressed
761	ENSORLG00000017547	ENSORLG00000017550	6.34063	4.38854	1.44482	co-expressed	7.29961	5.27393	1.38409	co-expressed
762	ENSORLG00000003950	ENSORLG00000003977	5.52474	130.988	0.0421775	unidirectional expressed	13.17	94.5625	0.139273	unidirectional expressed
763	ENSORLG00000017602	ENSORLG00000017605	13.096	5.35784	2.44427	co-expressed	16.1755	6.19778	2.60989	co-expressed
764	ENSORLG00000017726	ENSORLG00000017728	6.9004	1.44539	4.77407	unidirectional expressed	8.58488	3.76078	2.28274	co-expressed
765	ENSORLG00000018030	ENSORLG00000025552	0	0.541439	0	co-silent	0	0.407238	0	co-silent
766	ENSORLG00000004286	ENSORLG00000004299	18.5119	9.39833	1.9697	co-expressed	19.4366	10.8677	1.78847	co-expressed
767	ENSORLG00000020670	ENSORLG00000020671	20.2746	28.9039	0.701449	co-expressed	16.3162	14.5495	1.12143	co-expressed
768	ENSORLG00000004365	ENSORLG00000004372	77.9419	28.288	2.7553	co-expressed	70.3197	6.10716	11.5143	unidirectional expressed
769	ENSORLG00000002242	ENSORLG00000026185	12.4159	19.1401	0.648685	co-expressed	21.5081	21.6809	0.99203	co-expressed
770	ENSORLG00000002856	ENSORLG00000002875	11.273	33.1981	0.339568	co-expressed	4.0065	24.0207	0.166794	unidirectional expressed
771	ENSORLG00000025945	ENSORLG00000028584	1.85236	0.99417	1.86322	co-expressed	2.12407	1.51086	1.40587	co-expressed
772	ENSORLG00000022387	ENSORLG00000027095	16.3247	1.80015	9.06852	unidirectional expressed	12.4438	3.28869	3.78382	co-expressed
773	ENSORLG00000022928	ENSORLG00000028338	0.488433	6.80523	0.0717732	unidirectional expressed	0.784081	0.43403	1.80651	co-silent
774	ENSORLG00000004729	ENSORLG00000028437	2.65656	0	NA	unidirectional expressed	3.18689	0	NA	unidirectional expressed
775	ENSORLG00000004872	ENSORLG00000004887	14.6747	176.122	0.0833212	unidirectional expressed	24.0085	162.548	0.147701	unidirectional expressed
776	ENSORLG00000005124	ENSORLG00000005132	20.2352	1.16347	17.3921	unidirectional expressed	6.42658	1.51907	4.2306	unidirectional expressed
777	ENSORLG00000005511	ENSORLG00000024283	9.45598	0	NA	unidirectional expressed	5.29342	0.335326	15.7859	unidirectional expressed
778	ENSORLG00000005756	ENSORLG00000005819	1.67365	98.9548	0.0169133	unidirectional expressed	1.58627	92.2037	0.017204	unidirectional expressed
779	ENSORLG00000006269	ENSORLG00000025568	89.7365	6.67644	13.4408	unidirectional expressed	0.943619	7.7364	0.121971	unidirectional expressed
780	ENSORLG00000006875	ENSORLG00000006903	12.9412	0.345484	37.4582	unidirectional expressed	0	0.439837	0	co-silent
781	ENSORLG00000024719	ENSORLG00000026465	0	0	NA	co-silent	0	0.228883	0	co-silent
782	ENSORLG00000022608	ENSORLG00000029529	1.17009	2.13119	0.549031	co-expressed	1.28457	4.15738	0.308985	co-expressed
783	ENSORLG00000007422	ENSORLG00000007438	6.59257	0	NA	unidirectional expressed	1.21029	0.95893	1.26213	co-expressed
784	ENSORLG00000007754	ENSORLG00000007772	7.44753	6.07386	1.22616	co-expressed	11.4492	9.13458	1.25339	co-expressed
785	ENSORLG00000007893	ENSORLG00000007917	24.5025	3.22671	7.59365	unidirectional expressed	7.18593	5.17905	1.3875	co-expressed
786	ENSORLG00000024484	ENSORLG00000029380	0.101539	0.336199	0.302021	co-silent	0	3.07127	0	unidirectional expressed
787	ENSORLG00000018925	ENSORLG00000030339	0.0440458	0.13141	0.335178	co-silent	0	0	NA	co-silent
788	ENSORLG00000010683	ENSORLG00000030246	11.8958	1.32287	8.99242	unidirectional expressed	5.3115	1.88371	2.8197	co-expressed
789	ENSORLG00000011655	ENSORLG00000011682	11.325	74.24	0.152546	unidirectional expressed	10.8271	134.805	0.0803168	unidirectional expressed
790	ENSORLG00000011702	ENSORLG00000011743	19.2333	2.72734	7.05204	unidirectional expressed	17.781	2.96931	5.98826	unidirectional expressed
791	ENSORLG00000002788	ENSORLG00000026536	15.7865	0.0814778	193.752	unidirectional expressed	3.37105	0.203874	16.535	unidirectional expressed
792	ENSORLG00000000314	ENSORLG00000028573	960.226	18.8029	51.068	unidirectional expressed	498.229	23.6717	21.0475	unidirectional expressed
793	ENSORLG00000002547	ENSORLG00000002568	14.7352	14.0078	1.05193	co-expressed	4.25217	11.7678	0.361339	co-expressed
794	ENSORLG00000002591	ENSORLG00000002618	47.9049	63.7341	0.751637	co-expressed	19.3953	59.8234	0.324209	co-expressed
795	ENSORLG00000002785	ENSORLG00000002794	19.174	21.5189	0.891031	co-expressed	12.9274	20.9532	0.616965	co-expressed
796	ENSORLG00000028214	ENSORLG00000030449	4.63964	127.038	0.0365217	unidirectional expressed	8.89721	67.8626	0.131106	unidirectional expressed
797	ENSORLG00000003188	ENSORLG00000003200	22.6053	35.669	0.633752	co-expressed	20.6551	9.1041	2.26877	co-expressed
798	ENSORLG00000003486	ENSORLG00000003499	1.51519	31.7035	0.0477925	unidirectional expressed	1.52774	15.0871	0.101261	unidirectional expressed
799	ENSORLG00000003623	ENSORLG00000003631	71.997	19.5584	3.68113	co-expressed	4.284	2.14497	1.99723	co-expressed
800	ENSORLG00000027971	ENSORLG00000029169	20.599	82.5371	0.249573	unidirectional expressed	7.89329	4.11015	1.92044	co-expressed
801	ENSORLG00000003834	ENSORLG00000003858	6.93565	44.8173	0.154754	unidirectional expressed	10.1033	54.5502	0.185211	unidirectional expressed
802	ENSORLG00000020711	ENSORLG00000023284	18.6085	96.7153	0.192405	unidirectional expressed	13.5776	65.5461	0.207146	unidirectional expressed
803	ENSORLG00000004096	ENSORLG00000022752	23.3075	2.09761	11.1115	unidirectional expressed	10.0752	1.51053	6.66998	unidirectional expressed
804	ENSORLG00000013692	ENSORLG00000013733	0.247804	6.7902	0.0364944	unidirectional expressed	0.769102	9.54961	0.0805375	unidirectional expressed
805	ENSORLG00000004585	ENSORLG00000004597	4.71893	15.8948	0.296885	co-expressed	0.230737	17.8774	0.0129066	unidirectional expressed
806	ENSORLG00000004787	ENSORLG00000026812	4.01134	14.8189	0.270691	co-expressed	3.11798	1.27245	2.45038	co-expressed
807	ENSORLG00000004816	ENSORLG00000004833	9.7898	51.8322	0.188875	unidirectional expressed	11.1716	1.20491	9.27173	unidirectional expressed
808	ENSORLG00000005741	ENSORLG00000030015	10.9736	52.1236	0.21053	unidirectional expressed	0.259264	39.2181	0.00661082	unidirectional expressed
809	ENSORLG00000005827	ENSORLG00000005854	21.6045	60.326	0.358129	co-expressed	5.95335	39.3637	0.15124	unidirectional expressed
810	ENSORLG00000006039	ENSORLG00000006059	4.67094	18.8342	0.248003	unidirectional expressed	4.47306	19.208	0.232875	unidirectional expressed
811	ENSORLG00000020706	ENSORLG00000020708	24.0653	34.9665	0.688239	co-expressed	19.9957	33.0518	0.604981	co-expressed
812	ENSORLG00000006139	ENSORLG00000029880	60.3938	38.2935	1.57713	co-expressed	3.62922	46.185	0.0785801	unidirectional expressed
813	ENSORLG00000006556	ENSORLG00000006580	0	7.11569	0	unidirectional expressed	0.370877	7.00764	0.0529247	unidirectional expressed
814	ENSORLG00000006889	ENSORLG00000006904	11.416	6.7253	1.69747	co-expressed	11.8712	4.43948	2.67401	co-expressed
815	ENSORLG00000007228	ENSORLG00000007244	23.6786	15.4632	1.53129	co-expressed	23.7724	1.07324	22.1501	unidirectional expressed
816	ENSORLG00000007670	ENSORLG00000025724	6.16908	4.43496	1.39101	co-expressed	3.51892	3.03723	1.1586	co-expressed
817	ENSORLG00000026522	ENSORLG00000029131	87.7799	3.87807	22.6349	unidirectional expressed	28.5014	2.44113	11.6755	unidirectional expressed
818	ENSORLG00000007712	ENSORLG00000007723	25.5411	34.4224	0.741991	co-expressed	8.34815	8.57763	0.973247	co-expressed
819	ENSORLG00000019458	ENSORLG00000022181	4.13425	17.2837	0.239199	unidirectional expressed	9.67991	16.4044	0.59008	co-expressed
820	ENSORLG00000007794	ENSORLG00000007866	9.10886	27.6694	0.329203	co-expressed	15.4083	14.7725	1.04304	co-expressed
821	ENSORLG00000007885	ENSORLG00000007891	4.80523	5.65158	0.850245	co-expressed	7.12909	7.85906	0.907117	co-expressed
822	ENSORLG00000008066	ENSORLG00000008095	4.85456	0.964153	5.03505	unidirectional expressed	3.6958	2.99854	1.23253	co-expressed
823	ENSORLG00000008117	ENSORLG00000008132	24.1513	12.4644	1.93762	co-expressed	37.4501	7.29224	5.13561	unidirectional expressed
824	ENSORLG00000008423	ENSORLG00000027010	11.4607	37.8492	0.302799	co-expressed	7.27778	9.8691	0.737431	co-expressed
825	ENSORLG00000009078	ENSORLG00000009098	7.30898	0.420675	17.3744	unidirectional expressed	10.6889	1.07321	9.95975	unidirectional expressed
826	ENSORLG00000009163	ENSORLG00000009165	12.2864	0	NA	unidirectional expressed	8.47472	6.77786	1.25035	co-expressed
827	ENSORLG00000009291	ENSORLG00000009307	0	5.50373	0	unidirectional expressed	0	5.50657	0	unidirectional expressed
828	ENSORLG00000009328	ENSORLG00000009358	0.32328	69.5975	0.00464499	unidirectional expressed	0	57.1315	0	unidirectional expressed
829	ENSORLG00000009463	ENSORLG00000009489	3.42288	12.8415	0.266548	co-expressed	0.921596	1.08523	0.849217	co-expressed
830	ENSORLG00000020420	ENSORLG00000028552	12.3573	10.2028	1.21117	co-expressed	8.61667	7.31158	1.1785	co-expressed
831	ENSORLG00000009544	ENSORLG00000030579	10.7721	1.61979	6.65031	unidirectional expressed	11.4999	2.53393	4.53837	unidirectional expressed
832	ENSORLG00000009625	ENSORLG00000009657	30.077	34.7564	0.865366	co-expressed	33.1011	5.74445	5.76227	unidirectional expressed
833	ENSORLG00000009680	ENSORLG00000009697	2.73217	34.2051	0.0798761	unidirectional expressed	1.44717	32.6169	0.0443687	unidirectional expressed
834	ENSORLG00000009747	ENSORLG00000029153	12.9403	19.4417	0.665595	co-expressed	3.632	7.00243	0.518677	co-expressed
835	ENSORLG00000026182	ENSORLG00000027213	2.67603	30.7392	0.0870559	unidirectional expressed	2.25995	10.2211	0.221106	unidirectional expressed
836	ENSORLG00000010299	ENSORLG00000030175	32.8439	1.62783	20.1765	unidirectional expressed	27.3045	1.80051	15.1649	unidirectional expressed
837	ENSORLG00000010833	ENSORLG00000010865	7.99414	26.9793	0.296306	co-expressed	2.36932	6.97342	0.339764	co-expressed
838	ENSORLG00000019153	ENSORLG00000027548	36.8742	25.8829	1.42465	co-expressed	41.619	11.2052	3.71426	co-expressed
839	ENSORLG00000010940	ENSORLG00000010952	6.13286	59.0025	0.103942	unidirectional expressed	2.1731	36.8797	0.058924	unidirectional expressed
840	ENSORLG00000018708	ENSORLG00000029824	32.291	105.17	0.307036	co-expressed	52.6331	156.368	0.336598	co-expressed
841	ENSORLG00000025300	ENSORLG00000029717	18.4271	1.04668	17.6053	unidirectional expressed	25.0791	2.13716	11.7348	unidirectional expressed
842	ENSORLG00000023246	ENSORLG00000028846	7.96318	3.23522	2.4614	co-expressed	4.68291	0	NA	unidirectional expressed
843	ENSORLG00000011310	ENSORLG00000011333	138.982	6.8296	20.3499	unidirectional expressed	34.6776	1.88321	18.4141	unidirectional expressed
844	ENSORLG00000011377	ENSORLG00000030078	3.41868	12.0883	0.282809	co-expressed	0	3.18851	0	unidirectional expressed
845	ENSORLG00000011490	ENSORLG00000011518	5.30968	7.01265	0.757157	co-expressed	5.71946	4.51802	1.26592	co-expressed
846	ENSORLG00000011530	ENSORLG00000011537	47.4348	3.03477	15.6304	unidirectional expressed	52.0977	2.86506	18.1838	unidirectional expressed
847	ENSORLG00000023417	ENSORLG00000023838	14.0881	4.10881	3.42875	co-expressed	9.13946	2.87265	3.18154	co-expressed
848	ENSORLG00000025561	ENSORLG00000029321	8.37057	18.4107	0.454658	co-expressed	6.45364	21.6494	0.298098	co-expressed
849	ENSORLG00000012436	ENSORLG00000012451	65.8954	44.5612	1.47876	co-expressed	14.5389	22.1385	0.656725	co-expressed
850	ENSORLG00000013594	ENSORLG00000026205	21.2175	1.83509	11.5621	unidirectional expressed	18.7088	0.968901	19.3093	unidirectional expressed
851	ENSORLG00000013960	ENSORLG00000014015	25.4997	0.697613	36.5528	unidirectional expressed	2.80115	0.76426	3.66518	co-expressed
852	ENSORLG00000020332	ENSORLG00000020350	54.1278	61.1934	0.884537	co-expressed	21.9759	57.621	0.381387	co-expressed
853	ENSORLG00000002696	ENSORLG00000029719	10.6334	76.7827	0.138487	unidirectional expressed	12.9864	11.4381	1.13536	co-expressed
854	ENSORLG00000014591	ENSORLG00000024133	147.133	40.9444	3.59348	co-expressed	32.4492	30.9814	1.04738	co-expressed
855	ENSORLG00000014738	ENSORLG00000014749	278.614	14.2244	19.587	unidirectional expressed	47.7941	0.361496	132.212	unidirectional expressed
856	ENSORLG00000014944	ENSORLG00000027449	21.0613	13.6048	1.54808	co-expressed	16.1823	14.4418	1.12052	co-expressed
857	ENSORLG00000020323	ENSORLG00000029553	27.9677	21.4771	1.30221	co-expressed	24.1505	5.4515	4.43007	unidirectional expressed
858	ENSORLG00000019433	ENSORLG00000026664	0	3.2908	0	unidirectional expressed	0	4.47465	0	unidirectional expressed
859	ENSORLG00000005388	ENSORLG00000005402	1.30146	2.67876	0.485844	co-expressed	0.338239	2.36942	0.142752	unidirectional expressed
860	ENSORLG00000005835	ENSORLG00000023931	8.53756	9.51981	0.89682	co-expressed	12.6935	14.6507	0.866409	co-expressed
861	ENSORLG00000005939	ENSORLG00000030382	15.0963	1.37676	10.9651	unidirectional expressed	12.0751	1.3028	9.26858	unidirectional expressed
862	ENSORLG00000006124	ENSORLG00000029221	40.8597	1.14256	35.7615	unidirectional expressed	12.7102	0	NA	unidirectional expressed
863	ENSORLG00000006150	ENSORLG00000023291	8.27979	4.55172	1.81905	co-expressed	3.77636	7.10913	0.531199	co-expressed
864	ENSORLG00000006361	ENSORLG00000006381	18.4703	5.84182	3.16174	co-expressed	5.6837	3.07974	1.84551	co-expressed
865	ENSORLG00000006457	ENSORLG00000021986	12.4572	38.5159	0.32343	co-expressed	2.55635	0	NA	unidirectional expressed
866	ENSORLG00000006691	ENSORLG00000006711	3.42693	0.0969943	35.3313	unidirectional expressed	6.54042	0.974663	6.71044	unidirectional expressed
867	ENSORLG00000006885	ENSORLG00000006906	13.3518	6.74343	1.97997	co-expressed	3.21311	5.35279	0.600268	co-expressed
868	ENSORLG00000007013	ENSORLG00000007060	2.97024	6.03256	0.492368	co-expressed	2.42804	8.29544	0.292696	co-expressed
869	ENSORLG00000007700	ENSORLG00000007727	79.5764	4.44016	17.922	unidirectional expressed	83.293	3.1083	26.797	unidirectional expressed
870	ENSORLG00000007869	ENSORLG00000007889	4.45944	6.25694	0.712719	co-expressed	6.90876	5.5723	1.23984	co-expressed
871	ENSORLG00000008057	ENSORLG00000008078	0	9.55585	0	unidirectional expressed	0	6.03827	0	unidirectional expressed
872	ENSORLG00000008390	ENSORLG00000026142	15.2598	0.378657	40.2998	unidirectional expressed	19.3023	1.5084	12.7965	unidirectional expressed
873	ENSORLG00000002951	ENSORLG00000024126	14.7887	0	NA	unidirectional expressed	18.9721	0	NA	unidirectional expressed
874	ENSORLG00000008598	ENSORLG00000008620	3.61337	9.52109	0.379512	co-expressed	3.276	10.7283	0.305361	co-expressed
875	ENSORLG00000008640	ENSORLG00000008654	7.68216	49.9621	0.15376	unidirectional expressed	6.55738	15.1277	0.433468	co-expressed
876	ENSORLG00000008758	ENSORLG00000022644	5.48998	0.320392	17.1352	unidirectional expressed	8.914	0.660939	13.4869	unidirectional expressed
877	ENSORLG00000008770	ENSORLG00000008783	20.527	10.9752	1.87031	co-expressed	7.10415	17.1164	0.415049	co-expressed
878	ENSORLG00000008885	ENSORLG00000008902	14.0998	4.81934	2.92567	co-expressed	17.8797	7.19107	2.48638	co-expressed
879	ENSORLG00000009116	ENSORLG00000009123	25.9356	67.5257	0.384085	co-expressed	8.78168	92.1141	0.0953348	unidirectional expressed
880	ENSORLG00000009175	ENSORLG00000009211	3.08684	7.59235	0.406572	co-expressed	0.990422	3.74908	0.264177	co-expressed
881	ENSORLG00000024197	ENSORLG00000025106	1.80436	17.1219	0.105383	unidirectional expressed	1.29869	13.1404	0.0988318	unidirectional expressed
882	ENSORLG00000009322	ENSORLG00000009335	3.29522	0	NA	unidirectional expressed	3.5601	0	NA	unidirectional expressed
883	ENSORLG00000009365	ENSORLG00000009388	6.92177	23.2261	0.298017	co-expressed	7.64846	40.8119	0.187408	unidirectional expressed
884	ENSORLG00000003066	ENSORLG00000003114	14.7404	2.53599	5.81248	unidirectional expressed	10.2666	0.518095	19.8161	unidirectional expressed
885	ENSORLG00000010050	ENSORLG00000010055	52.3973	6.41852	8.16346	unidirectional expressed	176.025	20.1642	8.72958	unidirectional expressed
886	ENSORLG00000021970	ENSORLG00000027166	3.43072	6.02349	0.569557	co-expressed	5.38372	4.58666	1.17378	co-expressed
887	ENSORLG00000010243	ENSORLG00000010294	2.60999	16.9457	0.154021	unidirectional expressed	1.50064	14.6617	0.102351	unidirectional expressed
888	ENSORLG00000010531	ENSORLG00000010541	5.869	7.83582	0.748996	co-expressed	5.51072	4.32809	1.27325	co-expressed
889	ENSORLG00000010806	ENSORLG00000010815	7.84684	16.7661	0.468018	co-expressed	0.312522	9.17853	0.0340492	unidirectional expressed
890	ENSORLG00000010847	ENSORLG00000010870	18.7768	2.52897	7.42468	unidirectional expressed	9.35139	3.33189	2.80663	co-expressed
891	ENSORLG00000010995	ENSORLG00000011009	0	0.763826	0	co-silent	0	1.78288	0	unidirectional expressed
892	ENSORLG00000011504	ENSORLG00000011523	24.1413	16.2916	1.48182	co-expressed	11.6884	8.78763	1.3301	co-expressed
893	ENSORLG00000003287	ENSORLG00000025221	5.39018	4.91756	1.09611	co-expressed	5.80213	5.56391	1.04282	co-expressed
894	ENSORLG00000011643	ENSORLG00000011666	9.24157	2.24131	4.12329	unidirectional expressed	11.6296	1.41069	8.24391	unidirectional expressed
895	ENSORLG00000019066	ENSORLG00000026369	252.397	4.36282	57.8518	unidirectional expressed	1.31079	4.18175	0.313455	co-expressed
896	ENSORLG00000012700	ENSORLG00000023485	35.1848	6.39964	5.49793	unidirectional expressed	31.0909	1.24611	24.9504	unidirectional expressed
897	ENSORLG00000012820	ENSORLG00000012841	11.3091	16.616	0.680615	co-expressed	15.901	11.8696	1.33964	co-expressed
898	ENSORLG00000012866	ENSORLG00000012925	23.7331	23.2897	1.01904	co-expressed	31.3366	18.1324	1.72821	co-expressed
899	ENSORLG00000013046	ENSORLG00000013051	2.85958	3.9887	0.71692	co-expressed	2.8997	5.19105	0.558596	co-expressed
900	ENSORLG00000003659	ENSORLG00000025819	12.3827	11.5038	1.0764	co-expressed	15.5343	18.9461	0.819921	co-expressed
901	ENSORLG00000004482	ENSORLG00000004485	2.69685	9.30972	0.289681	co-expressed	0.831025	5.78698	0.143603	unidirectional expressed
902	ENSORLG00000004980	ENSORLG00000004991	11.0793	35.7762	0.309684	co-expressed	11.4205	19.1407	0.596661	co-expressed
903	ENSORLG00000020219	ENSORLG00000029045	233.974	10.7073	21.8518	unidirectional expressed	347.771	21.6377	16.0725	unidirectional expressed
904	ENSORLG00000011347	ENSORLG00000022587	33.6554	2.64345	12.7316	unidirectional expressed	19.4463	2.34047	8.30872	unidirectional expressed
905	ENSORLG00000012263	ENSORLG00000025091	11.0237	9.34679	1.17941	co-expressed	3.60751	10.7475	0.33566	co-expressed
906	ENSORLG00000012855	ENSORLG00000029313	3.57793	0.649404	5.50956	unidirectional expressed	2.70783	1.24497	2.17502	co-expressed
907	ENSORLG00000013017	ENSORLG00000013055	5.93336	6.17336	0.961123	co-expressed	5.04708	7.38076	0.683816	co-expressed
908	ENSORLG00000014136	ENSORLG00000014158	7.10679	0.771871	9.20723	unidirectional expressed	13.2374	1.64309	8.05641	unidirectional expressed
909	ENSORLG00000014823	ENSORLG00000014849	27.2948	1.30105	20.9791	unidirectional expressed	20.6161	1.6918	12.1859	unidirectional expressed
910	ENSORLG00000014925	ENSORLG00000014960	19.8752	9.13693	2.17526	co-expressed	12.4735	8.12343	1.5355	co-expressed
911	ENSORLG00000014980	ENSORLG00000023922	2.87375	29.3263	0.0979922	unidirectional expressed	4.70577	30.5731	0.153919	unidirectional expressed
912	ENSORLG00000015090	ENSORLG00000015100	4.73759	7.6308	0.620851	co-expressed	3.6271	6.16496	0.588341	co-expressed
913	ENSORLG00000015338	ENSORLG00000015361	5.4078	5.30258	1.01984	co-expressed	6.56965	6.01667	1.09191	co-expressed
914	ENSORLG00000015853	ENSORLG00000015855	1.70251	4.61293	0.369073	co-expressed	3.44348	12.1751	0.28283	co-expressed
915	ENSORLG00000015923	ENSORLG00000023792	12.2193	6.57037	1.85976	co-expressed	6.94491	6.50867	1.06702	co-expressed
916	ENSORLG00000008857	ENSORLG00000008875	33.7567	16.7498	2.01535	co-expressed	16.8771	9.47361	1.78149	co-expressed
917	ENSORLG00000016267	ENSORLG00000016277	0.17133	10.3468	0.0165587	unidirectional expressed	1.21212	13.8004	0.0878322	unidirectional expressed
918	ENSORLG00000016481	ENSORLG00000016494	3.07425	5.47964	0.561031	co-expressed	1.68387	2.22867	0.755549	co-expressed
919	ENSORLG00000017033	ENSORLG00000017040	6.32781	12.7161	0.497622	co-expressed	9.92711	17.176	0.577964	co-expressed
920	ENSORLG00000017057	ENSORLG00000017064	8.81408	0	NA	unidirectional expressed	0.623794	0	NA	co-silent
921	ENSORLG00000017160	ENSORLG00000017170	3.12365	22.318	0.139961	unidirectional expressed	2.71204	22.4684	0.120705	unidirectional expressed
922	ENSORLG00000017293	ENSORLG00000017298	6.93522	1.72907	4.01095	unidirectional expressed	2.59714	1.65082	1.57324	co-expressed
923	ENSORLG00000017400	ENSORLG00000017416	15.8953	13.6222	1.16687	co-expressed	6.82849	18.228	0.374615	co-expressed
924	ENSORLG00000017489	ENSORLG00000017492	2.5327	6.0849	0.416227	co-expressed	2.12045	8.03435	0.263923	co-expressed
925	ENSORLG00000017496	ENSORLG00000017501	14.6427	6.05137	2.41973	co-expressed	17.6154	3.76348	4.68061	unidirectional expressed
926	ENSORLG00000017815	ENSORLG00000025160	3.44534	16.4234	0.209782	unidirectional expressed	4.17743	11.0371	0.37849	co-expressed
927	ENSORLG00000017835	ENSORLG00000017842	6.58787	5.67712	1.16042	co-expressed	0.897665	1.91162	0.469583	co-expressed
928	ENSORLG00000017956	ENSORLG00000017960	4.73709	3.50193	1.35271	co-expressed	6.72314	8.01645	0.838668	co-expressed
929	ENSORLG00000018067	ENSORLG00000018071	1.77554	2.86875	0.618925	co-expressed	0.772873	3.9264	0.19684	unidirectional expressed
930	ENSORLG00000009056	ENSORLG00000021822	0	0.0961042	0	co-silent	0	0	NA	co-silent
931	ENSORLG00000018189	ENSORLG00000018196	43.9981	6.73018	6.53743	unidirectional expressed	57.999	8.54654	6.78626	unidirectional expressed
932	ENSORLG00000018239	ENSORLG00000028215	5.60083	13.2138	0.423862	co-expressed	7.26908	4.53202	1.60394	co-expressed
933	ENSORLG00000020453	ENSORLG00000020457	9.97165	16.4815	0.605021	co-expressed	8.33658	2.64767	3.14865	co-expressed
934	ENSORLG00000020503	ENSORLG00000026276	0.261751	16.289	0.0160692	unidirectional expressed	0	15.7018	0	unidirectional expressed
935	ENSORLG00000020837	ENSORLG00000020840	17.4216	38.7747	0.449303	co-expressed	20.6903	6.29985	3.28425	co-expressed
936	ENSORLG00000020836	ENSORLG00000022790	12.8542	14.8922	0.86315	co-expressed	20.6034	21.1234	0.975383	co-expressed
937	ENSORLG00000009930	ENSORLG00000009946	5.9081	23.9779	0.246398	unidirectional expressed	3.5369	4.41989	0.800224	co-expressed
938	ENSORLG00000025399	ENSORLG00000026782	7.49677	39.399	0.190278	unidirectional expressed	11.1559	24.1995	0.460997	co-expressed
939	ENSORLG00000010433	ENSORLG00000010482	32.5738	2.00129	16.2764	unidirectional expressed	28.3367	1.00404	28.2227	unidirectional expressed
940	ENSORLG00000010750	ENSORLG00000010761	13.8334	136.507	0.101338	unidirectional expressed	17.5351	92.6514	0.189259	unidirectional expressed
941	ENSORLG00000011175	ENSORLG00000011194	13.2801	12.4421	1.06735	co-expressed	19.2512	9.64979	1.99499	co-expressed
942	ENSORLG00000011857	ENSORLG00000011884	6.16412	27.5419	0.223809	unidirectional expressed	7.82567	30.5989	0.25575	co-expressed
943	ENSORLG00000012329	ENSORLG00000012363	8.69649	6.38587	1.36183	co-expressed	5.84858	8.82869	0.662452	co-expressed
944	ENSORLG00000012414	ENSORLG00000027788	0	0	NA	co-silent	0	0	NA	co-silent
945	ENSORLG00000012604	ENSORLG00000012633	52.2934	37.6356	1.38947	co-expressed	69.7116	1.8391	37.9053	unidirectional expressed
946	ENSORLG00000012762	ENSORLG00000012797	9.51467	10.2648	0.926922	co-expressed	18.5852	8.83529	2.10352	co-expressed
947	ENSORLG00000012868	ENSORLG00000012879	6.53476	6.56516	0.995369	co-expressed	3.13893	8.99246	0.349062	co-expressed
948	ENSORLG00000014406	ENSORLG00000014435	9.32076	5.86822	1.58835	co-expressed	11.4365	4.50141	2.54065	co-expressed
949	ENSORLG00000014524	ENSORLG00000014527	9.60054	6.32189	1.51862	co-expressed	12.7545	1.1011	11.5834	unidirectional expressed
950	ENSORLG00000014714	ENSORLG00000014740	3.2437	2.33257	1.39061	co-expressed	3.35872	4.08146	0.822921	co-expressed
951	ENSORLG00000008804	ENSORLG00000008832	7.01346	31.5828	0.222066	unidirectional expressed	12.9192	28.5539	0.45245	co-expressed
952	ENSORLG00000015337	ENSORLG00000015409	27.8846	3.68135	7.57456	unidirectional expressed	20.0332	4.68387	4.27706	unidirectional expressed
953	ENSORLG00000015512	ENSORLG00000023616	30.8487	17.0393	1.81044	co-expressed	25.0507	18.2025	1.37622	co-expressed
954	ENSORLG00000015725	ENSORLG00000015734	0.97534	2.36611	0.412212	co-expressed	2.78332	1.75414	1.58671	co-expressed
955	ENSORLG00000015805	ENSORLG00000015817	2.60311	462.976	0.00562256	unidirectional expressed	3.28329	667.927	0.00491564	unidirectional expressed
956	ENSORLG00000015910	ENSORLG00000028951	4.48709	0	NA	unidirectional expressed	7.6354	0.689147	11.0795	unidirectional expressed
957	ENSORLG00000015935	ENSORLG00000015961	29.0303	27.3786	1.06033	co-expressed	23.1697	34.0451	0.680559	co-expressed
958	ENSORLG00000015980	ENSORLG00000015990	9.7703	12.9309	0.755578	co-expressed	8.74916	6.96883	1.25547	co-expressed
959	ENSORLG00000016027	ENSORLG00000016076	9.02038	10.2991	0.875842	co-expressed	10.9028	13.3568	0.816273	co-expressed
960	ENSORLG00000016138	ENSORLG00000016146	6.23248	0.237747	26.2148	unidirectional expressed	8.90877	0.352006	25.3086	unidirectional expressed
961	ENSORLG00000016199	ENSORLG00000016213	14.6464	4.90895	2.98361	co-expressed	15.7193	6.50304	2.41722	co-expressed
962	ENSORLG00000016276	ENSORLG00000026001	20.1891	2.17039	9.30206	unidirectional expressed	31.0656	1.25232	24.8064	unidirectional expressed
963	ENSORLG00000016309	ENSORLG00000016318	33.6042	25.8833	1.2983	co-expressed	25.0082	16.8268	1.48621	co-expressed
964	ENSORLG00000016349	ENSORLG00000016354	12.3351	37.7405	0.32684	co-expressed	12.1784	43.1327	0.282347	co-expressed
965	ENSORLG00000016363	ENSORLG00000022170	29.3469	40.0456	0.732837	co-expressed	17.1533	21.5887	0.79455	co-expressed
966	ENSORLG00000016565	ENSORLG00000016572	10.2959	13.4957	0.762902	co-expressed	11.2156	4.1764	2.68547	co-expressed
967	ENSORLG00000016654	ENSORLG00000016669	40.3086	8.92213	4.51782	unidirectional expressed	14.4322	12.5056	1.15406	co-expressed
968	ENSORLG00000009189	ENSORLG00000029174	43.3704	66.9117	0.648174	co-expressed	54.2639	98.0201	0.5536	co-expressed
969	ENSORLG00000016831	ENSORLG00000029426	9.13953	0.804781	11.3565	unidirectional expressed	18.583	0.524024	35.4621	unidirectional expressed
970	ENSORLG00000016866	ENSORLG00000016868	15.2294	7.97399	1.90988	co-expressed	19.3369	4.10317	4.71267	unidirectional expressed
971	ENSORLG00000017068	ENSORLG00000030038	18.2196	4.67011	3.90132	co-expressed	13.7726	1.48897	9.24975	unidirectional expressed
972	ENSORLG00000017115	ENSORLG00000017120	12.1362	7.3347	1.65463	co-expressed	4.71106	9.42122	0.500048	co-expressed
973	ENSORLG00000017157	ENSORLG00000017176	68.2194	67.2013	1.01515	co-expressed	64.2178	52.4418	1.22455	co-expressed
974	ENSORLG00000017484	ENSORLG00000017487	183.104	30.8856	5.92846	unidirectional expressed	3.94229	0	NA	unidirectional expressed
975	ENSORLG00000017636	ENSORLG00000017641	20.4492	22.0387	0.927877	co-expressed	15.9275	22.5453	0.706467	co-expressed
976	ENSORLG00000017679	ENSORLG00000017681	2.00709	3.61859	0.554661	co-expressed	3.28479	4.75119	0.691362	co-expressed
977	ENSORLG00000017691	ENSORLG00000017697	8.40455	17.3198	0.485257	co-expressed	9.82415	20.317	0.483543	co-expressed
978	ENSORLG00000009583	ENSORLG00000029808	50.1083	2.45416	20.4177	unidirectional expressed	75.8871	1.91241	39.6814	unidirectional expressed
979	ENSORLG00000017825	ENSORLG00000017829	9.42189	14.5332	0.648301	co-expressed	6.67521	9.75534	0.684262	co-expressed
980	ENSORLG00000017857	ENSORLG00000017859	11.4802	13.9921	0.820477	co-expressed	4.13473	15.328	0.26975	co-expressed
981	ENSORLG00000017903	ENSORLG00000017908	15.9453	654.67	0.0243562	unidirectional expressed	6.07114	904.642	0.0067111	unidirectional expressed
982	ENSORLG00000017930	ENSORLG00000017935	119.987	125.521	0.955912	co-expressed	193.098	150.605	1.28215	co-expressed
983	ENSORLG00000028853	ENSORLG00000028853	0	0	NA	co-silent	0	0	NA	co-silent
984	ENSORLG00000027217	ENSORLG00000028853	0	0	NA	co-silent	0	0	NA	co-silent
985	ENSORLG00000017954	ENSORLG00000023447	14.599	3.10497	4.70182	unidirectional expressed	14.6158	0.74319	19.6663	unidirectional expressed
986	ENSORLG00000018054	ENSORLG00000023403	15.8631	4.52808	3.50327	co-expressed	4.70868	3.64923	1.29032	co-expressed
987	ENSORLG00000018077	ENSORLG00000018079	5.00819	78.164	0.0640728	unidirectional expressed	6.17899	104.84	0.0589373	unidirectional expressed
988	ENSORLG00000018138	ENSORLG00000018140	4.16031	14.2952	0.291028	co-expressed	8.22483	11.4146	0.720554	co-expressed
989	ENSORLG00000018206	ENSORLG00000018207	29.6225	5.02802	5.89148	unidirectional expressed	12.1515	3.53835	3.43423	co-expressed
990	ENSORLG00000018210	ENSORLG00000018212	24.2375	4.53243	5.34757	unidirectional expressed	32.1153	6.21819	5.16473	unidirectional expressed
991	ENSORLG00000018248	ENSORLG00000018253	10.0768	4.2856	2.35132	co-expressed	22.1052	4.90916	4.50285	unidirectional expressed
992	ENSORLG00000009661	ENSORLG00000027861	27.2709	11.5591	2.35926	co-expressed	47.7798	7.17734	6.65703	unidirectional expressed
993	ENSORLG00000019038	ENSORLG00000028705	7.61295	3.17389	2.39862	co-expressed	7.01823	4.90814	1.42992	co-expressed
994	ENSORLG00000011050	ENSORLG00000011068	10.3212	0.927346	11.1298	unidirectional expressed	9.21604	1.11217	8.28654	unidirectional expressed
995	ENSORLG00000011242	ENSORLG00000011321	5.67891	0	NA	unidirectional expressed	5.46429	0	NA	unidirectional expressed
996	ENSORLG00000011580	ENSORLG00000011599	30.8303	9.00434	3.42394	co-expressed	24.3265	4.01476	6.05927	unidirectional expressed
997	ENSORLG00000011603	ENSORLG00000011629	5.33854	5.58543	0.955797	co-expressed	3.99831	8.52252	0.469146	co-expressed
998	ENSORLG00000011927	ENSORLG00000011939	22.1161	2.90448	7.61448	unidirectional expressed	6.48214	4.94326	1.31131	co-expressed
999	ENSORLG00000018441	ENSORLG00000018453	43.4868	11.3816	3.8208	co-expressed	51.2838	7.12119	7.20158	unidirectional expressed
1000	ENSORLG00000012365	ENSORLG00000012378	11.1507	68.6168	0.162507	unidirectional expressed	7.81614	81.7311	0.0956324	unidirectional expressed
1001	ENSORLG00000022261	ENSORLG00000026876	94.1842	0.965261	97.5738	unidirectional expressed	69.9614	6.78542	10.3105	unidirectional expressed
1002	ENSORLG00000012842	ENSORLG00000012853	1.28334	11.2076	0.114506	unidirectional expressed	2.30045	7.29286	0.315439	co-expressed
1003	ENSORLG00000012911	ENSORLG00000012922	14.4942	6.4267	2.25531	co-expressed	21.162	12.1516	1.7415	co-expressed
1004	ENSORLG00000013088	ENSORLG00000013095	15.5182	30.5915	0.507272	co-expressed	10.4212	18.3972	0.566456	co-expressed
1005	ENSORLG00000013832	ENSORLG00000025837	8.13861	15.1931	0.535678	co-expressed	12.5754	15.4913	0.811772	co-expressed
1006	ENSORLG00000014311	ENSORLG00000023796	11.0743	0.127708	86.7158	unidirectional expressed	10.2249	0.0914349	111.827	unidirectional expressed
1007	ENSORLG00000014394	ENSORLG00000014409	8.19392	14.4707	0.566242	co-expressed	13.1997	3.1722	4.16106	unidirectional expressed
1008	ENSORLG00000014838	ENSORLG00000014854	1.61078	0.83638	1.92589	co-expressed	1.04602	0.888573	1.17719	co-expressed
1009	ENSORLG00000014838	ENSORLG00000027963	1.61078	3.9099	0.411975	co-expressed	1.04602	2.05765	0.508357	co-expressed
1010	ENSORLG00000015334	ENSORLG00000015345	6.65485	0	NA	unidirectional expressed	1.71361	0	NA	unidirectional expressed
1011	ENSORLG00000015415	ENSORLG00000015425	6.123	14.4539	0.423623	co-expressed	1.08956	14.4732	0.0752812	unidirectional expressed
1012	ENSORLG00000008909	ENSORLG00000008925	99.6194	12.1078	8.2277	unidirectional expressed	97.8242	25.9987	3.76266	co-expressed
1013	ENSORLG00000015851	ENSORLG00000028141	2.29028	27.0407	0.0846975	unidirectional expressed	2.08388	17.0582	0.122163	unidirectional expressed
1014	ENSORLG00000015908	ENSORLG00000015917	7.1015	11.4775	0.618732	co-expressed	3.94852	14.9724	0.26372	co-expressed
1015	ENSORLG00000016140	ENSORLG00000026209	3.49949	2.46244	1.42115	co-expressed	2.0723	0.504547	4.10725	unidirectional expressed
1016	ENSORLG00000016372	ENSORLG00000016390	11.0275	0.541479	20.3655	unidirectional expressed	3.61536	0	NA	unidirectional expressed
1017	ENSORLG00000016457	ENSORLG00000016475	0.566641	7.60661	0.0744932	unidirectional expressed	0.113739	2.27318	0.0500352	unidirectional expressed
1018	ENSORLG00000016663	ENSORLG00000016673	6.88089	5.94418	1.15758	co-expressed	7.95096	5.48289	1.45014	co-expressed
1019	ENSORLG00000016748	ENSORLG00000016758	10.8352	49.4429	0.219146	unidirectional expressed	13.5209	21.1614	0.638942	co-expressed
1020	ENSORLG00000017134	ENSORLG00000017143	318.228	3.19826	99.5004	unidirectional expressed	411.369	7.1549	57.4947	unidirectional expressed
1021	ENSORLG00000017179	ENSORLG00000017184	32.4494	13.696	2.36926	co-expressed	9.55096	6.22569	1.53412	co-expressed
1022	ENSORLG00000020080	ENSORLG00000020093	12.3147	51.9949	0.236844	unidirectional expressed	15.4146	54.8165	0.281204	co-expressed
1023	ENSORLG00000020571	ENSORLG00000022380	41.2132	25.9022	1.59111	co-expressed	75.5182	36.9449	2.04408	co-expressed
1024	ENSORLG00000020574	ENSORLG00000020578	27.5577	20.4728	1.34606	co-expressed	30.4978	19.9202	1.531	co-expressed
1025	ENSORLG00000009077	ENSORLG00000009089	16.8854	15.6334	1.08008	co-expressed	3.82038	24.353	0.156875	unidirectional expressed
1026	ENSORLG00000018277	ENSORLG00000019909	84.8757	0.393367	215.767	unidirectional expressed	0.468326	0.188684	2.48207	co-silent
1027	ENSORLG00000020800	ENSORLG00000020802	7.69928	5.29472	1.45414	co-expressed	6.54193	6.57543	0.994905	co-expressed
1028	ENSORLG00000009367	ENSORLG00000028798	4.3005	27.8078	0.154651	unidirectional expressed	2.55429	31.7454	0.0804617	unidirectional expressed
1029	ENSORLG00000009581	ENSORLG00000009602	13.5115	7.09464	1.90447	co-expressed	7.62122	5.46896	1.39354	co-expressed
1030	ENSORLG00000010748	ENSORLG00000021992	4.19917	6.05222	0.693823	co-expressed	4.97476	9.52732	0.522157	co-expressed
1031	ENSORLG00000018626	ENSORLG00000022820	0.41189	4.77109	0.0863304	unidirectional expressed	0.204401	0.901144	0.226824	co-silent
1032	ENSORLG00000010089	ENSORLG00000010102	9.68307	28.5479	0.339187	co-expressed	6.4153	25.8574	0.248103	unidirectional expressed
1033	ENSORLG00000010455	ENSORLG00000026011	10.503	0	NA	unidirectional expressed	12.4798	0	NA	unidirectional expressed
1034	ENSORLG00000011789	ENSORLG00000011809	134.346	58.6397	2.29104	co-expressed	67.4052	65.2529	1.03298	co-expressed
1035	ENSORLG00000011874	ENSORLG00000022434	35.4711	382.295	0.0927846	unidirectional expressed	43.9022	315.108	0.139324	unidirectional expressed
1036	ENSORLG00000012031	ENSORLG00000012043	18.0267	5.99625	3.00633	co-expressed	25.7106	3.94557	6.51632	unidirectional expressed
1037	ENSORLG00000012152	ENSORLG00000012191	4.37444	11.4709	0.381351	co-expressed	0.771052	8.56041	0.0900719	unidirectional expressed
1038	ENSORLG00000012341	ENSORLG00000012402	24.2697	1.28309	18.915	unidirectional expressed	17.9932	0.532915	33.7637	unidirectional expressed
1039	ENSORLG00000013000	ENSORLG00000013027	0.741859	69.5571	0.0106655	unidirectional expressed	1.33857	28.3679	0.0471861	unidirectional expressed
1040	ENSORLG00000013240	ENSORLG00000013261	41.3718	37.0984	1.11519	co-expressed	50.1773	20.9071	2.40001	co-expressed
1041	ENSORLG00000013433	ENSORLG00000013445	58.0269	8.56885	6.77184	unidirectional expressed	30.2695	15.5732	1.94369	co-expressed
1042	ENSORLG00000014836	ENSORLG00000024497	0	2.75891	0	unidirectional expressed	2.16703	0.701514	3.08908	co-expressed
1043	ENSORLG00000015204	ENSORLG00000015247	205.124	2.75963	74.3303	unidirectional expressed	236.868	5.90512	40.1123	unidirectional expressed
1044	ENSORLG00000015310	ENSORLG00000015315	34.5137	25.8193	1.33674	co-expressed	10.1946	26.4195	0.385874	co-expressed
1045	ENSORLG00000015435	ENSORLG00000015443	81.5484	30.4063	2.68196	co-expressed	44.0265	14.5638	3.02301	co-expressed
1046	ENSORLG00000015930	ENSORLG00000015947	20.9317	4.39271	4.7651	unidirectional expressed	21.1304	3.86788	5.46304	unidirectional expressed
1047	ENSORLG00000016227	ENSORLG00000016242	7.33878	19.6423	0.373621	co-expressed	4.08961	33.2473	0.123006	unidirectional expressed
1048	ENSORLG00000016287	ENSORLG00000016311	5.43903	10.6009	0.513072	co-expressed	3.74044	7.28788	0.513241	co-expressed
1049	ENSORLG00000016430	ENSORLG00000027955	2.26314	3.2186	0.703144	co-expressed	4.80377	0.49242	9.75543	unidirectional expressed
1050	ENSORLG00000016588	ENSORLG00000016600	4.83815	16.987	0.284815	co-expressed	1.0286	1.30302	0.789397	co-expressed
1051	ENSORLG00000016677	ENSORLG00000016709	4.86723	16.0027	0.304151	co-expressed	3.42733	18.7311	0.182975	unidirectional expressed
1052	ENSORLG00000016787	ENSORLG00000016810	2.98145	22.2752	0.133846	unidirectional expressed	6.17225	14.9537	0.412757	co-expressed
1053	ENSORLG00000016865	ENSORLG00000016875	0.147647	3.24983	0.0454322	unidirectional expressed	0.707661	3.09323	0.228777	unidirectional expressed
1054	ENSORLG00000016944	ENSORLG00000016953	41.4127	0.163716	252.955	unidirectional expressed	11.4367	0.256429	44.5999	unidirectional expressed
1055	ENSORLG00000016980	ENSORLG00000016983	6.85159	45.111	0.151883	unidirectional expressed	3.77822	79.7074	0.0474011	unidirectional expressed
1056	ENSORLG00000017039	ENSORLG00000025808	12.1067	2.58451	4.68433	unidirectional expressed	7.2287	1.23362	5.85975	unidirectional expressed
1057	ENSORLG00000017103	ENSORLG00000027910	10.9921	1.78297	6.16505	unidirectional expressed	14.5592	0.088819	163.92	unidirectional expressed
1058	ENSORLG00000017228	ENSORLG00000017240	0	10.3977	0	unidirectional expressed	0.518958	10.2238	0.0507598	unidirectional expressed
1059	ENSORLG00000017578	ENSORLG00000017582	9.96503	39.1078	0.254809	co-expressed	7.19094	18.9235	0.380001	co-expressed
1060	ENSORLG00000017584	ENSORLG00000017587	24.7039	4.24982	5.81293	unidirectional expressed	12.4865	2.40017	5.20234	unidirectional expressed
1061	ENSORLG00000017601	ENSORLG00000024766	9.65114	7.11358	1.35672	co-expressed	4.50642	3.108	1.44994	co-expressed
1062	ENSORLG00000017614	ENSORLG00000017620	17.4298	3.60293	4.83767	unidirectional expressed	8.4242	5.39062	1.56275	co-expressed
1063	ENSORLG00000017625	ENSORLG00000017628	33.5254	21.0903	1.58961	co-expressed	34.623	9.3577	3.69995	co-expressed
1064	ENSORLG00000017913	ENSORLG00000017922	2.26229	4.06416	0.556644	co-expressed	1.77793	6.57102	0.270571	co-expressed
1065	ENSORLG00000018040	ENSORLG00000024512	9.36257	8.77033	1.06753	co-expressed	18.2395	5.24388	3.47825	co-expressed
1066	ENSORLG00000018164	ENSORLG00000018168	17.488	1.67183	10.4604	unidirectional expressed	25.2753	3.2639	7.7439	unidirectional expressed
1067	ENSORLG00000009190	ENSORLG00000009237	40.67	4.4715	9.09538	unidirectional expressed	44.5767	0.83898	53.132	unidirectional expressed
1068	ENSORLG00000009431	ENSORLG00000026100	61.053	0	NA	unidirectional expressed	45.0882	3.41094	13.2187	unidirectional expressed
1069	ENSORLG00000009524	ENSORLG00000022107	2.37823	5.18735	0.458467	co-expressed	2.06832	7.67241	0.269579	co-expressed

## Sheet: supplemental table 3
Supplemental Table 3 Expression Status of Divergent Gene Pairs in Wild-type Medaka Testis and Ovary
Divergent_gene_pair	Gene_1	Gene_2	Gene1_O_fpkm	Gene2_O_fpkm	O_ratio	Ovary_status	Gene1_T_fpkm	Gene2_T_fpkm	T_ratio	Testis_status
1	ENSORLG00000021780	ENSORLG00000021782	31.0285	289.454	9.32865	unidirectional-expressed	19.6356	222.38	11.3254	unidirectional-expressed
2	ENSORLG00000022145	ENSORLG00000022511	5.56146	0.255201	0.0458874	unidirectional-expressed	7.94801	0.819242	0.103075	unidirectional-expressed
3	ENSORLG00000018625	ENSORLG00000027460	10.8365	6.07351	0.560465	co-expressed	5.10125	7.28756	1.42858	co-expressed
4	ENSORLG00000020050	ENSORLG00000029355	465.707	1.95426	0.00419634	unidirectional-expressed	0.408962	1.95216	4.77344	unidirectional-expressed
5	ENSORLG00000000036	ENSORLG00000000039	0.00375167	6.32775	1686.65	unidirectional-expressed	0.050651	7.81571	154.305	unidirectional-expressed
6	ENSORLG00000028143	ENSORLG00000000083	0.844627	5.96269	7.05956	unidirectional-expressed	1.08395	17.6641	16.296	unidirectional-expressed
7	ENSORLG00000000146	ENSORLG00000027732	22.4453	19.7847	0.881464	co-expressed	14.4358	7.74402	0.536444	co-expressed
8	ENSORLG00000000198	ENSORLG00000000212	0.185367	28.5978	154.276	unidirectional-expressed	58.2869	31.0991	0.533553	co-expressed
9	ENSORLG00000000785	ENSORLG00000000792	10.2411	2.57958	0.251884	co-expressed	5.1754	8.62266	1.66609	co-expressed
10	ENSORLG00000000954	ENSORLG00000029500	0.767912	12.4235	16.1783	unidirectional-expressed	5.47093	5.86838	1.07265	co-expressed
14	ENSORLG00000001989	ENSORLG00000002011	27.5947	7.91913	0.28698	co-expressed	11.3657	8.34869	0.73455	co-expressed
12	ENSORLG00000001472	ENSORLG00000001511	10.7017	47.4344	4.4324	unidirectional-expressed	7.33434	55.9635	7.63033	unidirectional-expressed
13	ENSORLG00000030511	ENSORLG00000028067	0.0977747	4.39508	44.9511	unidirectional-expressed	0.120219	3.90212	32.4583	unidirectional-expressed
16	ENSORLG00000003511	ENSORLG00000003546	27.1565	18.9443	0.697598	co-expressed	14.3385	15.8799	1.1075	co-expressed
21	ENSORLG00000005143	ENSORLG00000005151	20.3608	13.8574	0.680592	co-expressed	4.80868	16.2836	3.3863	co-expressed
24	ENSORLG00000006237	ENSORLG00000006260	8.1997	30.133	3.67489	co-expressed	8.12461	15.9514	1.96334	co-expressed
17	ENSORLG00000003588	ENSORLG00000023663	0.20255	11.8675	58.5906	unidirectional-expressed	0.56851	36.5824	64.348	unidirectional-expressed
28	ENSORLG00000006836	ENSORLG00000030047	24.9345	6.82211	0.273601	co-expressed	17.054	8.72989	0.511897	co-expressed
19	ENSORLG00000004753	ENSORLG00000004792	0.0799643	2.52116	31.5286	unidirectional-expressed	0.486731	1.70858	3.51032	co-expressed
20	ENSORLG00000004837	ENSORLG00000004882	3.87573	17.2578	4.45279	unidirectional-expressed	6.95171	21.6105	3.10866	co-expressed
30	ENSORLG00000027414	ENSORLG00000020063	4.98646	9.56243	1.91768	co-expressed	1.91356	3.28901	1.71879	co-expressed
22	ENSORLG00000005172	ENSORLG00000005213	0.947539	29.03	30.6372	unidirectional-expressed	0.58124	32.3658	55.6841	unidirectional-expressed
23	ENSORLG00000005590	ENSORLG00000005609	186.52	10.558	0.056605	unidirectional-expressed	233.633	7.28875	0.0311975	unidirectional-expressed
31	ENSORLG00000025584	ENSORLG00000021998	18.3303	18.5559	1.01231	co-expressed	16.8875	31.686	1.8763	co-expressed
25	ENSORLG00000020297	ENSORLG00000006331	2.99294	21.7275	7.25957	unidirectional-expressed	2.79359	9.76088	3.49402	co-expressed
26	ENSORLG00000006456	ENSORLG00000006463	4.49677	22.8624	5.08418	unidirectional-expressed	1.88032	23.1446	12.3089	unidirectional-expressed
27	ENSORLG00000006592	ENSORLG00000006613	60.6371	4.31729	0.0711988	unidirectional-expressed	15.663	4.66041	0.297543	co-expressed
32	ENSORLG00000028400	ENSORLG00000008079	78.6003	32.1171	0.408613	co-expressed	60.2136	46.6365	0.774518	co-expressed
29	ENSORLG00000024687	ENSORLG00000019473	0.0179517	0	0	co-silent	0.059654	0	0	co-silent
35	ENSORLG00000009334	ENSORLG00000023784	50.3523	14.4538	0.287053	co-expressed	71.9976	19.109	0.265412	co-expressed
36	ENSORLG00000009738	ENSORLG00000009777	5.42124	20.8549	3.84689	co-expressed	5.01051	6.40753	1.27882	co-expressed
42	ENSORLG00000011670	ENSORLG00000011679	7.0725	4.68511	0.66244	co-expressed	5.85327	5.20702	0.88959	co-expressed
33	ENSORLG00000008847	ENSORLG00000008861	10.4671	47.8233	4.56889	unidirectional-expressed	10.1016	32.3012	3.19764	co-expressed
34	ENSORLG00000009096	ENSORLG00000024225	45.6683	4.26687	0.0934318	unidirectional-expressed	24.7216	0.284782	0.0115196	unidirectional-expressed
48	ENSORLG00000015102	ENSORLG00000023915	9.05777	13.3854	1.47778	co-expressed	5.5939	5.0143	0.896388	co-expressed
49	ENSORLG00000019327	ENSORLG00000019346	9.59855	16.4821	1.71715	co-expressed	11.6788	8.85031	0.757808	co-expressed
37	ENSORLG00000010358	ENSORLG00000010364	20.6024	0.76648	0.0372034	unidirectional-expressed	18.8533	2.00849	0.106533	unidirectional-expressed
55	ENSORLG00000001914	ENSORLG00000001939	23.0615	18.9487	0.82166	co-expressed	8.34808	18.2133	2.18173	co-expressed
39	ENSORLG00000024207	ENSORLG00000020088	33.211	6.00092	0.180691	unidirectional-expressed	14.9922	4.7142	0.314444	co-expressed
40	ENSORLG00000026649	ENSORLG00000011417	0.0532387	0.269408	5.06038	co-silent	22.007	0.726656	0.0330193	unidirectional-expressed
41	ENSORLG00000011449	ENSORLG00000011469	14.9325	0.948927	0.0635478	unidirectional-expressed	18.1338	5.68106	0.313286	co-expressed
56	ENSORLG00000002319	ENSORLG00000002331	2.91092	5.34119	1.83488	co-expressed	3.50137	4.28203	1.22296	co-expressed
43	ENSORLG00000012068	ENSORLG00000012088	3.74031	18.2863	4.88897	unidirectional-expressed	5.06063	36.6366	7.23953	unidirectional-expressed
60	ENSORLG00000004297	ENSORLG00000004324	9.35284	6.16285	0.658928	co-expressed	12.1005	4.83282	0.399391	co-expressed
45	ENSORLG00000030024	ENSORLG00000013708	0	5.17448		unidirectional-expressed	0	6.7456		unidirectional-expressed
46	ENSORLG00000013777	ENSORLG00000024190	2.58812	0.233011	0.0900307	unidirectional-expressed	8.33993	0.711363	0.0852961	unidirectional-expressed
65	ENSORLG00000005956	ENSORLG00000006003	27.1466	24.7085	0.910188	co-expressed	24.9478	33.8251	1.35584	co-expressed
71	ENSORLG00000022688	ENSORLG00000026752	4.29954	10.5088	2.44418	co-expressed	7.49714	14.6503	1.95412	co-expressed
75	ENSORLG00000000123	ENSORLG00000021918	6.07518	6.26471	1.0312	co-expressed	11.8071	3.85721	0.326687	co-expressed
50	ENSORLG00000020675	ENSORLG00000020677	31.4659	1.36316	0.0433217	unidirectional-expressed	32.3833	70.1624	2.16662	co-expressed
51	ENSORLG00000000050	ENSORLG00000000052	0.0237273	11.151	469.964	unidirectional-expressed	0.10951	8.78417	80.2132	unidirectional-expressed
52	ENSORLG00000000227	ENSORLG00000000225	0.135183	1.22198	9.03942	unidirectional-expressed	0.232347	0.187359	0.806377	co-silent
53	ENSORLG00000001533	ENSORLG00000022258	3.43377	0.123006	0.0358225	unidirectional-expressed	8.15843	0.548554	0.0672377	unidirectional-expressed
54	ENSORLG00000001661	ENSORLG00000001663	1.55601	9.87511	6.34642	unidirectional-expressed	4.42182	4.27637	0.967107	co-expressed
76	ENSORLG00000001038	ENSORLG00000001046	13.9985	4.21259	0.300932	co-expressed	8.5155	4.62184	0.542756	co-expressed
79	ENSORLG00000001677	ENSORLG00000001684	20.2467	32.9485	1.62735	co-expressed	11.0606	17.2666	1.5611	co-expressed
57	ENSORLG00000003254	ENSORLG00000003276	6.47185	33.4975	5.17587	unidirectional-expressed	15.0709	12.9353	0.858302	co-expressed
80	ENSORLG00000002234	ENSORLG00000029570	9.90308	13.1095	1.32378	co-expressed	3.39854	10.1321	2.98131	co-expressed
59	ENSORLG00000024460	ENSORLG00000004118	19.491	0.660616	0.0338933	unidirectional-expressed	13.5027	2.6133	0.193539	unidirectional-expressed
81	ENSORLG00000002434	ENSORLG00000002443	4.04797	8.51481	2.10348	co-expressed	1.46358	3.24771	2.21901	co-expressed
61	ENSORLG00000004371	ENSORLG00000004391	1.00267	31.0181	30.9354	unidirectional-expressed	1.62562	43.2811	26.6244	unidirectional-expressed
62	ENSORLG00000004467	ENSORLG00000027090	0.32853	0.000933667	0.00284195	co-silent	6.18185	1.12214	0.181522	unidirectional-expressed
63	ENSORLG00000005225	ENSORLG00000005232	0.151692	2.74253	18.0796	unidirectional-expressed	0.184407	6.34798	34.4238	unidirectional-expressed
64	ENSORLG00000005262	ENSORLG00000005272	4.73732	0.747073	0.1577	unidirectional-expressed	11.0292	16.5297	1.49872	co-expressed
82	ENSORLG00000002464	ENSORLG00000002469	14.3015	27.133	1.89722	co-expressed	10.1751	22.8925	2.24986	co-expressed
86	ENSORLG00000024796	ENSORLG00000003555	5.85695	3.64389	0.622148	co-expressed	15.4874	11.2211	0.724531	co-expressed
88	ENSORLG00000003737	ENSORLG00000003763	36.2615	28.389	0.782897	co-expressed	58.6125	40.6951	0.694308	co-expressed
68	ENSORLG00000018533	ENSORLG00000018486	284.319	15.8658	0.0558026	unidirectional-expressed	195.726	1.76015	0.00899291	unidirectional-expressed
69	ENSORLG00000018917	ENSORLG00000026638	1.99194	0.0561497	0.0281884	unidirectional-expressed	0.160217	0.108601	0.677838	co-silent
70	ENSORLG00000018322	ENSORLG00000024164	26.0532	0.0309273	0.00118708	unidirectional-expressed	16.7078	0.202414	0.0121149	unidirectional-expressed
96	ENSORLG00000007823	ENSORLG00000007853	24.4002	39.8413	1.63283	co-expressed	17.9888	16.4528	0.914616	co-expressed
72	ENSORLG00000022551	ENSORLG00000019603	29.1432	4.46081	0.153065	unidirectional-expressed	14.8164	5.54356	0.37415	co-expressed
73	ENSORLG00000000045	ENSORLG00000024280	0.66785	0.197648	0.295946	co-silent	1.22444	7.52504	6.14572	unidirectional-expressed
74	ENSORLG00000000084	ENSORLG00000000086	17.8344	2.12197	0.118982	unidirectional-expressed	18.6936	2.47296	0.132289	unidirectional-expressed
98	ENSORLG00000026675	ENSORLG00000009505	7.52548	29.4268	3.91029	co-expressed	9.05633	9.16671	1.01219	co-expressed
100	ENSORLG00000009918	ENSORLG00000009928	6.71259	8.02248	1.19514	co-expressed	5.72931	13.73	2.39645	co-expressed
77	ENSORLG00000001345	ENSORLG00000001399	2.8181	17.1443	6.08363	unidirectional-expressed	38.0469	19.1381	0.503014	co-expressed
78	ENSORLG00000001474	ENSORLG00000001486	2.21818	53.9449	24.3194	unidirectional-expressed	2.90394	78.2629	26.9506	unidirectional-expressed
104	ENSORLG00000010822	ENSORLG00000010850	10.8714	10.7489	0.988731	co-expressed	11.9387	6.10621	0.511462	co-expressed
105	ENSORLG00000010893	ENSORLG00000010915	4.69636	15.8702	3.37926	co-expressed	3.71303	5.69725	1.5344	co-expressed
109	ENSORLG00000011721	ENSORLG00000011734	24.4372	31.7613	1.29971	co-expressed	9.36546	9.99194	1.06689	co-expressed
112	ENSORLG00000014039	ENSORLG00000014049	1.25151	4.87327	3.89391	co-expressed	1.21402	2.71989	2.24041	co-expressed
83	ENSORLG00000003140	ENSORLG00000003155	15.6299	0.0245157	0.00156851	unidirectional-expressed	17.8171	0.0438507	0.00246115	unidirectional-expressed
84	ENSORLG00000003348	ENSORLG00000003364	2.55707	18.4818	7.22773	unidirectional-expressed	2.25295	16.304	7.23671	unidirectional-expressed
85	ENSORLG00000003434	ENSORLG00000003460	24.9552	1.14924	0.046052	unidirectional-expressed	12.7744	1.06497	0.0833675	unidirectional-expressed
117	ENSORLG00000015511	ENSORLG00000015518	27.6824	7.19672	0.259974	co-expressed	4.91223	2.87835	0.585956	co-expressed
87	ENSORLG00000003571	ENSORLG00000022456	3.00285	0.017983	0.00598864	unidirectional-expressed	0.78672	0.0879107	0.111743	co-silent
121	ENSORLG00000000101	ENSORLG00000000093	16.3249	12.5761	0.770363	co-expressed	9.74474	22.8892	2.34887	co-expressed
126	ENSORLG00000027547	ENSORLG00000001546	6.07693	16.3335	2.68779	co-expressed	6.24129	5.04598	0.808482	co-expressed
127	ENSORLG00000001550	ENSORLG00000022525	7.4537	12.6164	1.69264	co-expressed	18.6326	4.94441	0.265363	co-expressed
128	ENSORLG00000023318	ENSORLG00000001742	18.3309	8.02235	0.43764	co-expressed	5.65721	7.80269	1.37925	co-expressed
92	ENSORLG00000028995	ENSORLG00000005429	1.82154	29.2609	16.0638	unidirectional-expressed	1.12342	42.5707	37.894	unidirectional-expressed
129	ENSORLG00000022310	ENSORLG00000029653	3.45063	3.07475	0.891069	co-expressed	3.52309	1.85754	0.527246	co-expressed
94	ENSORLG00000005840	ENSORLG00000022009	22.2385	121.775	5.47587	unidirectional-expressed	11.8094	50.5235	4.27825	unidirectional-expressed
95	ENSORLG00000007031	ENSORLG00000007040	9.4599	99.586	10.5272	unidirectional-expressed	14.5696	46.7245	3.20699	co-expressed
130	ENSORLG00000003304	ENSORLG00000003320	9.25982	17.5137	1.89137	co-expressed	10.0832	4.39456	0.435828	co-expressed
97	ENSORLG00000007983	ENSORLG00000023237	34.3198	8.47691	0.246998	unidirectional-expressed	21.8276	3.15816	0.144687	unidirectional-expressed
139	ENSORLG00000006879	ENSORLG00000006897	2.82662	5.76615	2.03995	co-expressed	11.1141	5.22939	0.470517	co-expressed
99	ENSORLG00000009577	ENSORLG00000028792	58.763	0.6294	0.0107108	unidirectional-expressed	33.779	0.3171	0.00938749	unidirectional-expressed
141	ENSORLG00000007125	ENSORLG00000023347	3.37235	11.7915	3.49652	co-expressed	39.7164	12.4684	0.313937	co-expressed
101	ENSORLG00000010481	ENSORLG00000010499	0.293848	4.30638	14.6551	unidirectional-expressed	1.98147	19.7915	9.98826	unidirectional-expressed
150	ENSORLG00000011340	ENSORLG00000011370	22.4275	5.70942	0.254572	co-expressed	17.4907	40.9923	2.34366	co-expressed
152	ENSORLG00000012037	ENSORLG00000012062	11.4939	7.33786	0.638411	co-expressed	9.30044	2.62034	0.281744	co-expressed
155	ENSORLG00000014322	ENSORLG00000014340	20.191	18.2015	0.901467	co-expressed	12.8466	20.8801	1.62534	co-expressed
156	ENSORLG00000027650	ENSORLG00000014530	11.3962	11.6666	1.02373	co-expressed	9.46044	16.6553	1.76052	co-expressed
157	ENSORLG00000014637	ENSORLG00000014661	22.9844	10.9039	0.474402	co-expressed	8.56024	10.4709	1.2232	co-expressed
160	ENSORLG00000015193	ENSORLG00000029740	11.8706	9.07517	0.764508	co-expressed	13.4763	6.40331	0.475155	co-expressed
108	ENSORLG00000011429	ENSORLG00000011484	24.5961	2.70042	0.109791	unidirectional-expressed	12.8669	10.6277	0.825972	co-expressed
165	ENSORLG00000016948	ENSORLG00000016952	26.2093	37.5237	1.43169	co-expressed	11.6341	22.3694	1.92275	co-expressed
110	ENSORLG00000012462	ENSORLG00000012503	7.432	0.355315	0.0478088	unidirectional-expressed	9.77609	3.45114	0.353018	co-expressed
111	ENSORLG00000013279	ENSORLG00000013356	96.6853	0.0777537	0.000804193	unidirectional-expressed	75.6986	0.317542	0.00419482	unidirectional-expressed
168	ENSORLG00000022621	ENSORLG00000018563	8.23399	8.49289	1.03144	co-expressed	2.85323	10.722	3.75783	co-expressed
113	ENSORLG00000014082	ENSORLG00000014107	0.121012	8.4926	70.1796	unidirectional-expressed	0.360097	15.8837	44.1095	unidirectional-expressed
114	ENSORLG00000014313	ENSORLG00000014330	63.5023	5.34144	0.084114	unidirectional-expressed	22.3705	14.6503	0.654894	co-expressed
115	ENSORLG00000028316	ENSORLG00000014455	0.000129333	5.96807	46144.9	unidirectional-expressed	0.000162667	6.31901	38846.4	unidirectional-expressed
169	ENSORLG00000000248	ENSORLG00000000258	7.60545	4.56754	0.600561	co-expressed	5.61598	3.16463	0.563504	co-expressed
172	ENSORLG00000001377	ENSORLG00000001398	21.4699	25.1353	1.17072	co-expressed	18.7757	31.6994	1.68832	co-expressed
176	ENSORLG00000002276	ENSORLG00000002293	17.1524	20.6147	1.20186	co-expressed	5.64255	11.6015	2.05608	co-expressed
186	ENSORLG00000005966	ENSORLG00000006021	2.22903	3.44042	1.54346	co-expressed	3.0051	5.19507	1.72875	co-expressed
189	ENSORLG00000006280	ENSORLG00000006284	5.51894	14.5325	2.6332	co-expressed	7.43595	13.6979	1.84213	co-expressed
190	ENSORLG00000026049	ENSORLG00000006805	7.88811	28.5949	3.62506	co-expressed	4.01949	10.6132	2.64045	co-expressed
194	ENSORLG00000008694	ENSORLG00000008711	4.04969	15.5508	3.83999	co-expressed	10.6975	16.7213	1.5631	co-expressed
123	ENSORLG00000030454	ENSORLG00000000796	2.61264	12.2367	4.68363	unidirectional-expressed	4.25307	54.3033	12.768	unidirectional-expressed
124	ENSORLG00000000923	ENSORLG00000029139	5.09492	0.538187	0.105632	unidirectional-expressed	7.80776	0.948842	0.121526	unidirectional-expressed
125	ENSORLG00000001414	ENSORLG00000001466	1.38769	11.089	7.99102	unidirectional-expressed	2.72128	6.99679	2.57114	co-expressed
195	ENSORLG00000008894	ENSORLG00000024598	9.97107	16.4854	1.65332	co-expressed	16.3958	19.7216	1.20285	co-expressed
197	ENSORLG00000011531	ENSORLG00000022015	12.3369	5.78889	0.469233	co-expressed	10.4366	4.26896	0.409038	co-expressed
198	ENSORLG00000012579	ENSORLG00000028716	12.7397	20.5351	1.6119	co-expressed	2.96841	3.20143	1.0785	co-expressed
199	ENSORLG00000001339	ENSORLG00000013394	11.9047	26.4324	2.22034	co-expressed	8.77486	21.1887	2.41471	co-expressed
201	ENSORLG00000014261	ENSORLG00000014273	13.0878	24.8175	1.89622	co-expressed	7.07597	9.97714	1.41	co-expressed
203	ENSORLG00000015797	ENSORLG00000015806	3.00685	3.59679	1.1962	co-expressed	6.44451	11.4062	1.7699	co-expressed
208	ENSORLG00000017044	ENSORLG00000017066	14.5813	15.3402	1.05204	co-expressed	31.3497	11.3231	0.361187	co-expressed
212	ENSORLG00000019829	ENSORLG00000019821	4.50829	10.2555	2.2748	co-expressed	29.9471	60.4258	2.01775	co-expressed
134	ENSORLG00000023951	ENSORLG00000005166	38.2488	0.544192	0.0142277	unidirectional-expressed	37.7897	0.086953	0.00230097	unidirectional-expressed
135	ENSORLG00000005599	ENSORLG00000005615	18.6442	0.38752	0.020785	unidirectional-expressed	12.5782	5.36985	0.426917	co-expressed
136	ENSORLG00000005708	ENSORLG00000023413	37.0087	8.44119	0.228087	unidirectional-expressed	40.7989	3.72959	0.0914141	unidirectional-expressed
137	ENSORLG00000005759	ENSORLG00000005764	22.2425	107.001	4.81068	unidirectional-expressed	38.3453	13.8378	0.360874	co-expressed
138	ENSORLG00000006225	ENSORLG00000024321	0.692378	9.57221	13.8251	unidirectional-expressed	0.15272	11.0362	72.2646	unidirectional-expressed
213	ENSORLG00000022758	ENSORLG00000019335	3.29137	1.23009	0.373733	co-expressed	1.72237	3.57469	2.07545	co-expressed
216	ENSORLG00000001824	ENSORLG00000001836	11.8135	10.4329	0.883137	co-expressed	9.56227	6.24603	0.653195	co-expressed
218	ENSORLG00000024884	ENSORLG00000024981	13.6041	6.74567	0.495854	co-expressed	1.38935	5.3896	3.87922	co-expressed
238	ENSORLG00000011861	ENSORLG00000011897	35.5102	31.5145	0.887475	co-expressed	13.0315	8.41466	0.645716	co-expressed
143	ENSORLG00000025028	ENSORLG00000007826	29.6028	0.834076	0.0281756	unidirectional-expressed	19.4339	0.196037	0.0100874	unidirectional-expressed
144	ENSORLG00000025711	ENSORLG00000008690	7.27183	0.791145	0.108796	unidirectional-expressed	12.6233	0.029799	0.00236064	unidirectional-expressed
239	ENSORLG00000011931	ENSORLG00000011944	9.07978	2.85956	0.314938	co-expressed	17.4558	6.07456	0.347996	co-expressed
146	ENSORLG00000009239	ENSORLG00000009257	27.6789	2.97549	0.1075	unidirectional-expressed	8.3664	47.1483	5.63543	unidirectional-expressed
246	ENSORLG00000015705	ENSORLG00000015713	13.256	6.16494	0.465067	co-expressed	7.39144	8.1424	1.1016	co-expressed
148	ENSORLG00000010503	ENSORLG00000022051	47.3179	0.94157	0.0198988	unidirectional-expressed	32.8116	7.35006	0.224008	unidirectional-expressed
249	ENSORLG00000015934	ENSORLG00000015967	35.9945	26.9279	0.748111	co-expressed	11.3227	24.1663	2.13432	co-expressed
250	ENSORLG00000016182	ENSORLG00000016185	18.7039	20.9467	1.11991	co-expressed	5.00165	12.8144	2.56204	co-expressed
151	ENSORLG00000011405	ENSORLG00000011502	0.0241473	20.6386	854.694	unidirectional-expressed	0.150302	38.1312	253.697	unidirectional-expressed
251	ENSORLG00000016461	ENSORLG00000016483	17.2127	11.2693	0.654708	co-expressed	8.32604	10.9405	1.31401	co-expressed
153	ENSORLG00000026541	ENSORLG00000026930	18.1246	3.1082	0.17149	unidirectional-expressed	41.0832	7.48253	0.182131	unidirectional-expressed
256	ENSORLG00000000181	ENSORLG00000000208	21.5226	18.0533	0.838805	co-expressed	15.8857	8.44871	0.531845	co-expressed
258	ENSORLG00000000880	ENSORLG00000000898	5.37731	3.32409	0.61817	co-expressed	14.9258	4.72702	0.316701	co-expressed
259	ENSORLG00000000945	ENSORLG00000000956	15.2339	4.55169	0.298786	co-expressed	4.94648	2.54012	0.51352	co-expressed
263	ENSORLG00000002575	ENSORLG00000002590	10.7833	2.84599	0.263927	co-expressed	6.13192	6.29781	1.02705	co-expressed
158	ENSORLG00000014689	ENSORLG00000027169	22.1029	1.85215	0.0837969	unidirectional-expressed	5.21958	7.54056	1.44467	co-expressed
159	ENSORLG00000014913	ENSORLG00000028232	0.87302	0.56412	0.646171	co-silent	1.3	0.801622	0.616631	co-expressed
266	ENSORLG00000004109	ENSORLG00000004164	31.9572	41.1903	1.28892	co-expressed	54.5381	33.6284	0.616604	co-expressed
267	ENSORLG00000004182	ENSORLG00000028357	7.08186	22.5087	3.17836	co-expressed	11.7067	43.2292	3.69268	co-expressed
162	ENSORLG00000015913	ENSORLG00000015919	19.057	3.87388	0.203278	unidirectional-expressed	9.42117	1.67718	0.178023	unidirectional-expressed
268	ENSORLG00000004534	ENSORLG00000004586	98.1093	75.6778	0.771362	co-expressed	4.74616	4.58203	0.965418	co-expressed
270	ENSORLG00000024151	ENSORLG00000004874	7.13938	1.86345	0.26101	co-expressed	15.7176	5.10077	0.324526	co-expressed
271	ENSORLG00000005148	ENSORLG00000005154	7.88779	5.12026	0.649138	co-expressed	6.26061	2.96475	0.473556	co-expressed
166	ENSORLG00000017438	ENSORLG00000017449	7.24049	0.305972	0.0422585	unidirectional-expressed	8.49887	0.896235	0.105453	unidirectional-expressed
167	ENSORLG00000027357	ENSORLG00000019925	49.5186	0	0	unidirectional-expressed	16.1642	0	0	unidirectional-expressed
278	ENSORLG00000023199	ENSORLG00000008001	33.0277	106.644	3.22892	co-expressed	14.9631	51.859	3.46578	co-expressed
279	ENSORLG00000008448	ENSORLG00000008468	4.13198	5.56581	1.34701	co-expressed	2.94841	6.47848	2.19728	co-expressed
170	ENSORLG00000000813	ENSORLG00000000823	9.18074	36.7775	4.00594	unidirectional-expressed	34.4029	31.8377	0.925435	co-expressed
171	ENSORLG00000001033	ENSORLG00000001053	38.6571	0.192183	0.00497147	unidirectional-expressed	16.657	1.63958	0.0984319	unidirectional-expressed
280	ENSORLG00000008887	ENSORLG00000008916	23.2552	17.9985	0.773957	co-expressed	26.0825	14.5175	0.556598	co-expressed
288	ENSORLG00000013119	ENSORLG00000013132	15.272	34.7111	2.27286	co-expressed	5.96936	22.1923	3.71771	co-expressed
174	ENSORLG00000001908	ENSORLG00000001917	0.0472077	0.214973	4.55378	co-silent	0.104356	1.14352	10.9578	unidirectional-expressed
175	ENSORLG00000002241	ENSORLG00000002245	0.279013	10.1158	36.2556	unidirectional-expressed	0.374836	7.24084	19.3174	unidirectional-expressed
289	ENSORLG00000025571	ENSORLG00000013391	16.3174	19.0666	1.16849	co-expressed	3.56452	9.40663	2.63896	co-expressed
177	ENSORLG00000002606	ENSORLG00000002681	0.385549	0.0586097	0.152016	co-silent	0.051633	0.0319603	0.61899	co-silent
178	ENSORLG00000030194	ENSORLG00000002740	0.0297943	13.8513	464.896	unidirectional-expressed	0.11742	20.3822	173.584	unidirectional-expressed
293	ENSORLG00000014036	ENSORLG00000014108	15.632	6.33441	0.405221	co-expressed	5.35624	6.82142	1.27355	co-expressed
180	ENSORLG00000003803	ENSORLG00000003814	24.1725	3.82138	0.158088	unidirectional-expressed	11.9451	3.11115	0.260455	co-expressed
181	ENSORLG00000003864	ENSORLG00000003875	24.8035	2.15932	0.0870571	unidirectional-expressed	46.3	6.01804	0.129979	unidirectional-expressed
182	ENSORLG00000026060	ENSORLG00000004038	0.970856	0.0391087	0.0402827	co-silent	0.394511	0.03145	0.079719	co-silent
295	ENSORLG00000015014	ENSORLG00000015029	17.2167	16.4416	0.954976	co-expressed	23.1979	7.77857	0.335314	co-expressed
184	ENSORLG00000005301	ENSORLG00000005353	0.0327783	35.7014	1089.18	unidirectional-expressed	0.0342457	30.812	899.735	unidirectional-expressed
185	ENSORLG00000005405	ENSORLG00000005431	15.2591	1.57557	0.103254	unidirectional-expressed	19.5693	2.05328	0.104924	unidirectional-expressed
297	ENSORLG00000015438	ENSORLG00000015446	22.8028	7.75802	0.340223	co-expressed	16.194	11.767	0.726625	co-expressed
187	ENSORLG00000025846	ENSORLG00000006036	0.0130207	1.7018	130.7	unidirectional-expressed	0.378802	0.693206	1.82999	co-silent
188	ENSORLG00000006067	ENSORLG00000006096	18.4557	3.65018	0.197781	unidirectional-expressed	11.4118	15.536	1.3614	co-expressed
300	ENSORLG00000016013	ENSORLG00000016016	1.82911	1.05412	0.576301	co-expressed	4.33118	1.99596	0.460835	co-expressed
301	ENSORLG00000019331	ENSORLG00000025184	33.3718	15.2805	0.457887	co-expressed	11.38	25.5835	2.24811	co-expressed
191	ENSORLG00000022941	ENSORLG00000022328	3.92113	70.9622	18.0974	unidirectional-expressed	4.3428	30.7358	7.07741	unidirectional-expressed
192	ENSORLG00000007257	ENSORLG00000007282	47.53	2.16651	0.045582	unidirectional-expressed	41.7739	1.68243	0.0402745	unidirectional-expressed
193	ENSORLG00000027412	ENSORLG00000007308	9.01988	46.912	5.20096	unidirectional-expressed	6.65534	46.4741	6.98298	unidirectional-expressed
303	ENSORLG00000024421	ENSORLG00000020242	2.83456	4.44182	1.56702	co-expressed	6.80265	2.66074	0.391132	co-expressed
305	ENSORLG00000018825	ENSORLG00000023961	8.00041	8.06973	1.00866	co-expressed	4.28453	9.83837	2.29625	co-expressed
196	ENSORLG00000009161	ENSORLG00000009174	10.7595	263.314	24.4726	unidirectional-expressed	2.89512	281.867	97.3593	unidirectional-expressed
307	ENSORLG00000027697	ENSORLG00000016961	6.66477	5.88176	0.882515	co-expressed	4.67673	6.48125	1.38585	co-expressed
312	ENSORLG00000001230	ENSORLG00000001256	9.83212	26.551	2.70044	co-expressed	11.6461	10.5417	0.905169	co-expressed
314	ENSORLG00000002104	ENSORLG00000024607	7.94385	12.0756	1.52012	co-expressed	3.37982	6.90763	2.04379	co-expressed
200	ENSORLG00000014012	ENSORLG00000028370	13.8606	1.50097	0.108291	unidirectional-expressed	37.6009	0.669228	0.0177982	unidirectional-expressed
317	ENSORLG00000002442	ENSORLG00000002487	14.1479	18.923	1.33751	co-expressed	10.661	3.73114	0.349981	co-expressed
202	ENSORLG00000014557	ENSORLG00000014571	3.56346	19.2652	5.40632	unidirectional-expressed	11.7857	4.65176	0.394695	co-expressed
320	ENSORLG00000003457	ENSORLG00000003477	32.5644	14.8107	0.454811	co-expressed	13.2638	3.80375	0.286778	co-expressed
204	ENSORLG00000015994	ENSORLG00000016012	72.6911	9.51161	0.13085	unidirectional-expressed	59.6369	5.6042	0.0939721	unidirectional-expressed
205	ENSORLG00000016712	ENSORLG00000016719	0.565761	6.64771	11.75	unidirectional-expressed	1.27044	28.3882	22.3452	unidirectional-expressed
206	ENSORLG00000027438	ENSORLG00000016778	0.0648057	12.367	190.831	unidirectional-expressed	0.169778	7.25664	42.7419	unidirectional-expressed
207	ENSORLG00000016863	ENSORLG00000016870	43.7474	0.98002	0.0224018	unidirectional-expressed	42.4524	2.70034	0.0636086	unidirectional-expressed
321	ENSORLG00000003556	ENSORLG00000003575	2.1264	1.11563	0.524659	co-expressed	2.81886	3.81894	1.35478	co-expressed
209	ENSORLG00000019089	ENSORLG00000026902	16.8985	1.30259	0.0770831	unidirectional-expressed	5.01797	3.04823	0.607463	co-expressed
322	ENSORLG00000003783	ENSORLG00000003799	22.4408	11.464	0.510854	co-expressed	19.285	9.39158	0.486989	co-expressed
211	ENSORLG00000019962	ENSORLG00000025804	42.7559	0.192641	0.0045056	unidirectional-expressed	37.1845	0.324191	0.00871843	unidirectional-expressed
324	ENSORLG00000024262	ENSORLG00000004491	2.87954	1.64138	0.570013	co-expressed	5.024	1.57197	0.312893	co-expressed
327	ENSORLG00000026743	ENSORLG00000029537	17.0315	12.2243	0.717744	co-expressed	8.25948	2.24546	0.271865	co-expressed
214	ENSORLG00000025389	ENSORLG00000019228	0.0816433	1.4196	17.3879	unidirectional-expressed	2.15409	3.78984	1.75937	co-expressed
215	ENSORLG00000001314	ENSORLG00000024238	1.49782	0.303288	0.202487	unidirectional-expressed	5.77834	0.445132	0.0770346	unidirectional-expressed
329	ENSORLG00000005104	ENSORLG00000026165	5.99588	3.21025	0.53541	co-expressed	6.04296	4.30709	0.712745	co-expressed
217	ENSORLG00000001970	ENSORLG00000001974	54.7494	2.35835	0.0430754	unidirectional-expressed	27.3534	2.447	0.0894589	unidirectional-expressed
330	ENSORLG00000005116	ENSORLG00000005137	4.98149	19.9137	3.99754	co-expressed	10.9138	13.2826	1.21705	co-expressed
219	ENSORLG00000002587	ENSORLG00000002597	1.28888	14.1379	10.9692	unidirectional-expressed	3.85542	12.0095	3.11496	co-expressed
220	ENSORLG00000003382	ENSORLG00000003542	3.11988	0.177638	0.0569374	unidirectional-expressed	18.4896	128.017	6.92374	unidirectional-expressed
221	ENSORLG00000003855	ENSORLG00000022050	0.225073	31.1004	138.179	unidirectional-expressed	0.785297	33.591	42.7749	unidirectional-expressed
335	ENSORLG00000007204	ENSORLG00000007217	5.91714	10.7152	1.81088	co-expressed	7.57816	9.05087	1.19434	co-expressed
223	ENSORLG00000022027	ENSORLG00000029036	0.599266	12.1552	20.2836	unidirectional-expressed	0.289926	5.76849	19.8964	unidirectional-expressed
340	ENSORLG00000008743	ENSORLG00000008750	6.75857	13.439	1.98843	co-expressed	13.3232	28.3607	2.12867	co-expressed
225	ENSORLG00000005747	ENSORLG00000005752	0.696371	16.4954	23.6877	unidirectional-expressed	0.257984	4.79548	18.5883	unidirectional-expressed
226	ENSORLG00000005912	ENSORLG00000005924	6.97479	0.46561	0.0667561	unidirectional-expressed	1.4743	0.122539	0.0831165	unidirectional-expressed
227	ENSORLG00000006127	ENSORLG00000006137	19.848	0.0363927	0.00183357	unidirectional-expressed	66.013	0.903076	0.0136803	unidirectional-expressed
228	ENSORLG00000006173	ENSORLG00000018503	36.1256	0.210619	0.00583019	unidirectional-expressed	69.8558	1.8743	0.026831	unidirectional-expressed
229	ENSORLG00000024177	ENSORLG00000006469	1.73162	17.4366	10.0695	unidirectional-expressed	8.57593	16.0393	1.87028	co-expressed
230	ENSORLG00000006657	ENSORLG00000006689	9.7839	61.3239	6.26784	unidirectional-expressed	2.80889	113.463	40.3942	unidirectional-expressed
231	ENSORLG00000006863	ENSORLG00000006882	3.62886	539.22	148.592	unidirectional-expressed	14.3132	392.475	27.4205	unidirectional-expressed
232	ENSORLG00000007078	ENSORLG00000007090	31.1116	3.62934	0.116656	unidirectional-expressed	11.7125	4.04168	0.345073	co-expressed
233	ENSORLG00000007132	ENSORLG00000007169	26.2632	0.125928	0.00479485	unidirectional-expressed	104.789	6.68354	0.0637811	unidirectional-expressed
234	ENSORLG00000008936	ENSORLG00000008977	7.1889	40.7482	5.66821	unidirectional-expressed	10.8693	129.602	11.9237	unidirectional-expressed
235	ENSORLG00000009798	ENSORLG00000023832	10.3163	2.09833	0.2034	unidirectional-expressed	4.65426	10.2714	2.20688	co-expressed
345	ENSORLG00000009665	ENSORLG00000009677	10.4339	5.30533	0.50847	co-expressed	10.0221	7.25442	0.723842	co-expressed
237	ENSORLG00000030051	ENSORLG00000011203	13.5855	0.148931	0.0109625	unidirectional-expressed	5.22665	0.374003	0.071557	unidirectional-expressed
352	ENSORLG00000011480	ENSORLG00000011497	30.7128	67.8871	2.21039	co-expressed	13.8789	37.8301	2.72574	co-expressed
354	ENSORLG00000030082	ENSORLG00000020868	15.9039	8.21375	0.516462	co-expressed	11.2275	11.2541	1.00237	co-expressed
355	ENSORLG00000013089	ENSORLG00000013116	18.9222	17.3337	0.91605	co-expressed	5.03417	14.3696	2.85441	co-expressed
241	ENSORLG00000013421	ENSORLG00000013472	1.52962	62.3808	40.7819	unidirectional-expressed	0.908018	43.6391	48.0598	unidirectional-expressed
360	ENSORLG00000010457	ENSORLG00000015336	2.57414	5.21396	2.02551	co-expressed	0.74688	2.57235	3.44412	co-expressed
362	ENSORLG00000027943	ENSORLG00000016563	9.00273	10.2041	1.13344	co-expressed	3.27159	2.69957	0.825156	co-expressed
244	ENSORLG00000023856	ENSORLG00000015322	1.21858	16.9894	13.9419	unidirectional-expressed	7.6419	15.7463	2.06053	co-expressed
245	ENSORLG00000015442	ENSORLG00000015454	5.0639	90.0796	17.7886	unidirectional-expressed	8.45945	39.2213	4.63639	unidirectional-expressed
363	ENSORLG00000017087	ENSORLG00000017141	20.5583	13.3636	0.650034	co-expressed	11.5985	15.7588	1.3587	co-expressed
247	ENSORLG00000015789	ENSORLG00000015795	4.87998	1.19208	0.24428	unidirectional-expressed	7.53178	18.0484	2.39629	co-expressed
248	ENSORLG00000015914	ENSORLG00000015924	83.8306	5.37035	0.0640619	unidirectional-expressed	5.23211	1.34623	0.257301	co-expressed
367	ENSORLG00000028267	ENSORLG00000022745	21.6304	16.9605	0.784104	co-expressed	17.6461	27.8573	1.57866	co-expressed
375	ENSORLG00000001284	ENSORLG00000024906	3.97298	4.85055	1.22089	co-expressed	1.44168	4.87861	3.38398	co-expressed
378	ENSORLG00000002564	ENSORLG00000002574	24.3152	13.2177	0.543599	co-expressed	7.97511	7.38624	0.926161	co-expressed
252	ENSORLG00000016508	ENSORLG00000022605	0.0548167	1.83486	33.4727	unidirectional-expressed	1.24018	9.04163	7.29056	unidirectional-expressed
383	ENSORLG00000004546	ENSORLG00000004560	25.6145	10.9081	0.425855	co-expressed	2.94244	4.96179	1.68628	co-expressed
254	ENSORLG00000018912	ENSORLG00000024757	19.6784	0.0708777	0.0036018	unidirectional-expressed	6.79041	55.6495	8.19531	unidirectional-expressed
386	ENSORLG00000005317	ENSORLG00000025189	12.3553	20.2036	1.63521	co-expressed	8.35371	7.21371	0.863533	co-expressed
389	ENSORLG00000006265	ENSORLG00000006273	10.6174	3.55358	0.334695	co-expressed	5.37443	2.3898	0.44466	co-expressed
257	ENSORLG00000000655	ENSORLG00000027709	0.090991	0.312262	3.43179	co-silent	0.0556463	0.187866	3.37607	co-silent
390	ENSORLG00000006309	ENSORLG00000006325	18.823	13.6631	0.72587	co-expressed	8.44266	7.25929	0.859834	co-expressed
392	ENSORLG00000006895	ENSORLG00000006911	26.2106	8.78099	0.335017	co-expressed	19.4229	6.42619	0.330857	co-expressed
260	ENSORLG00000001613	ENSORLG00000001633	0.452535	15.0183	33.1871	unidirectional-expressed	1.23357	10.4647	8.48324	unidirectional-expressed
261	ENSORLG00000002052	ENSORLG00000024577	19.3744	2.02333	0.104433	unidirectional-expressed	15.9725	12.5712	0.787048	co-expressed
396	ENSORLG00000007463	ENSORLG00000030564	9.11162	19.445	2.13408	co-expressed	9.99024	6.82538	0.683205	co-expressed
397	ENSORLG00000008225	ENSORLG00000008274	6.61091	17.5058	2.64802	co-expressed	9.33718	7.84987	0.84071	co-expressed
264	ENSORLG00000029804	ENSORLG00000003383	0.389021	4.01756	10.3274	unidirectional-expressed	1.25342	10.7795	8.6001	unidirectional-expressed
265	ENSORLG00000003847	ENSORLG00000029290	0.138882	4.38007	31.538	unidirectional-expressed	0.611536	5.92055	9.68145	unidirectional-expressed
401	ENSORLG00000010225	ENSORLG00000029227	2.21191	4.28611	1.93775	co-expressed	5.01616	11.7869	2.34978	co-expressed
407	ENSORLG00000011320	ENSORLG00000011338	18.3139	9.62423	0.525516	co-expressed	10.0285	10.6892	1.06588	co-expressed
409	ENSORLG00000012218	ENSORLG00000012229	10.5968	28.5241	2.69178	co-expressed	19.8702	13.5113	0.67998	co-expressed
269	ENSORLG00000004852	ENSORLG00000004870	31.7952	1.05183	0.0330816	unidirectional-expressed	25.612	2.98745	0.116643	unidirectional-expressed
410	ENSORLG00000012637	ENSORLG00000030288	15.8581	54.2871	3.42331	co-expressed	8.71416	2.83804	0.325681	co-expressed
411	ENSORLG00000012796	ENSORLG00000012801	20.4024	52.7024	2.58315	co-expressed	15.2095	43.2426	2.84314	co-expressed
272	ENSORLG00000005525	ENSORLG00000005561	5.69712	70.7246	12.4141	unidirectional-expressed	6.64574	43.3319	6.52024	unidirectional-expressed
414	ENSORLG00000013564	ENSORLG00000013587	6.75528	3.25451	0.481773	co-expressed	3.29134	3.62683	1.10193	co-expressed
274	ENSORLG00000006652	ENSORLG00000006663	0.724133	15.9655	22.0477	unidirectional-expressed	3.55624	18.5155	5.20649	unidirectional-expressed
275	ENSORLG00000006898	ENSORLG00000006930	0.031111	0.522027	16.7795	co-silent	14.3344	6.58093	0.4591	co-expressed
416	ENSORLG00000023302	ENSORLG00000014240	7.88135	23.1632	2.93899	co-expressed	2.50757	7.56274	3.01596	co-expressed
277	ENSORLG00000007297	ENSORLG00000007360	0.0707363	31.849	450.249	unidirectional-expressed	28.3319	27.3552	0.965528	co-expressed
419	ENSORLG00000015911	ENSORLG00000029278	40.0639	41.7897	1.04308	co-expressed	33.4839	17.464	0.521562	co-expressed
421	ENSORLG00000023201	ENSORLG00000016839	3.91402	1.74606	0.446104	co-expressed	5.60433	8.41014	1.50065	co-expressed
424	ENSORLG00000017617	ENSORLG00000017626	5.16475	3.83514	0.742561	co-expressed	9.55689	10.8075	1.13086	co-expressed
425	ENSORLG00000018859	ENSORLG00000018874	20.3142	6.28893	0.309583	co-expressed	17.2567	6.42203	0.372148	co-expressed
282	ENSORLG00000009725	ENSORLG00000009739	1.80002	50.2587	27.9212	unidirectional-expressed	12.9255	19.2093	1.48615	co-expressed
283	ENSORLG00000028791	ENSORLG00000009821	5.11633	0.0116487	0.00227676	unidirectional-expressed	7.22389	30.7738	4.26	unidirectional-expressed
284	ENSORLG00000010737	ENSORLG00000010758	50.9461	3.57018	0.0700776	unidirectional-expressed	24.3751	5.98447	0.245516	unidirectional-expressed
285	ENSORLG00000011453	ENSORLG00000011471	135.546	16.6621	0.122926	unidirectional-expressed	103.514	5.83542	0.0563733	unidirectional-expressed
428	ENSORLG00000020575	ENSORLG00000020576	20.0922	11.5659	0.575639	co-expressed	17.1779	8.48011	0.493664	co-expressed
287	ENSORLG00000011872	ENSORLG00000028407	2.19624	0.221103	0.100673	unidirectional-expressed	0.00701667	18.0598	2573.84	unidirectional-expressed
430	ENSORLG00000020619	ENSORLG00000025316	8.23421	13.6053	1.65229	co-expressed	4.99155	9.67089	1.93745	co-expressed
433	ENSORLG00000022674	ENSORLG00000000624	27.0696	18.0556	0.667008	co-expressed	12.5698	47.5943	3.7864	co-expressed
290	ENSORLG00000013502	ENSORLG00000013554	30.783	6.36112	0.206644	unidirectional-expressed	21.331	55.1559	2.58572	co-expressed
291	ENSORLG00000013616	ENSORLG00000029358	0	5.2107		unidirectional-expressed	0.110013	5.91878	53.8007	unidirectional-expressed
292	ENSORLG00000013823	ENSORLG00000013886	43.3192	2.11439	0.0488096	unidirectional-expressed	16.4663	0.989653	0.0601017	unidirectional-expressed
436	ENSORLG00000001026	ENSORLG00000030294	11.2821	24.8575	2.20327	co-expressed	18.628	36.5506	1.96213	co-expressed
294	ENSORLG00000014458	ENSORLG00000005796	31.5928	0.704137	0.0222879	unidirectional-expressed	44.1603	2.4593	0.0556902	unidirectional-expressed
437	ENSORLG00000001037	ENSORLG00000001040	11.2254	26.5529	2.36543	co-expressed	23.3836	6.43409	0.275154	co-expressed
438	ENSORLG00000001110	ENSORLG00000030590	23.0863	9.57223	0.414629	co-expressed	19.8904	13.1549	0.661368	co-expressed
440	ENSORLG00000001523	ENSORLG00000001549	16.744	5.17812	0.309252	co-expressed	11.4094	8.38616	0.735023	co-expressed
298	ENSORLG00000015678	ENSORLG00000026959	5.576	26.2252	4.70323	unidirectional-expressed	1.36086	9.90345	7.27737	unidirectional-expressed
299	ENSORLG00000015937	ENSORLG00000015957	27.0257	4.83575	0.178932	unidirectional-expressed	2.5604	13.1752	5.14577	unidirectional-expressed
441	ENSORLG00000002204	ENSORLG00000002216	4.89865	14.106	2.87958	co-expressed	2.70398	10.234	3.78478	co-expressed
443	ENSORLG00000002526	ENSORLG00000022969	1.9484	3.06314	1.57213	co-expressed	1.10226	2.78713	2.52856	co-expressed
302	ENSORLG00000016253	ENSORLG00000016266	26.413	4.05699	0.153598	unidirectional-expressed	22.99	8.3051	0.361248	co-expressed
447	ENSORLG00000003595	ENSORLG00000003620	1.2009	2.47627	2.06202	co-expressed	1.55445	1.56594	1.00739	co-expressed
304	ENSORLG00000022087	ENSORLG00000019751	5.79518	0.0214333	0.00369848	unidirectional-expressed	10.6326	0.0444873	0.00418406	unidirectional-expressed
458	ENSORLG00000007424	ENSORLG00000007434	17.3224	13.4396	0.775848	co-expressed	5.05388	14.622	2.89321	co-expressed
306	ENSORLG00000027273	ENSORLG00000009359	0.00228433	0.282121	123.502	co-silent	0.0118747	0.256674	21.6153	co-silent
459	ENSORLG00000022600	ENSORLG00000008068	5.29139	10.5947	2.00226	co-expressed	6.623	8.33276	1.25816	co-expressed
308	ENSORLG00000018477	ENSORLG00000029016	58.8159	4.81625	0.0818868	unidirectional-expressed	21.7274	5.04827	0.232346	unidirectional-expressed
460	ENSORLG00000009159	ENSORLG00000022533	4.78189	15.5334	3.24838	co-expressed	4.70937	2.95413	0.627287	co-expressed
310	ENSORLG00000030014	ENSORLG00000000869	0.006451	31.2451	4843.45	unidirectional-expressed	0.654205	23.8624	36.4754	unidirectional-expressed
311	ENSORLG00000001074	ENSORLG00000001078	143.576	22.0802	0.153788	unidirectional-expressed	60.2426	16.2345	0.269485	co-expressed
461	ENSORLG00000009265	ENSORLG00000009294	16.5896	41.4519	2.49867	co-expressed	20.9986	9.27896	0.441884	co-expressed
313	ENSORLG00000001500	ENSORLG00000001524	36.8655	2.19856	0.0596372	unidirectional-expressed	38.9744	6.27614	0.161032	unidirectional-expressed
467	ENSORLG00000011021	ENSORLG00000011041	3.36347	9.16108	2.7237	co-expressed	9.42527	13.3517	1.41659	co-expressed
315	ENSORLG00000002153	ENSORLG00000002157	8.0277	0.0452957	0.00564242	unidirectional-expressed	8.45631	0.211343	0.0249924	unidirectional-expressed
316	ENSORLG00000002395	ENSORLG00000002426	27.2391	5.59406	0.205369	unidirectional-expressed	18.4753	9.50255	0.514337	co-expressed
468	ENSORLG00000011140	ENSORLG00000011154	17.1793	14.955	0.870523	co-expressed	10.3598	3.32201	0.320664	co-expressed
318	ENSORLG00000002537	ENSORLG00000022585	0.0884097	95.3173	1078.13	unidirectional-expressed	0.0986567	90.3048	915.345	unidirectional-expressed
319	ENSORLG00000003148	ENSORLG00000030518	29.8525	2.19636	0.0735736	unidirectional-expressed	42.8439	4.24137	0.0989958	unidirectional-expressed
469	ENSORLG00000011309	ENSORLG00000022837	6.89615	4.49431	0.651713	co-expressed	7.01747	15.7492	2.24429	co-expressed
471	ENSORLG00000000638	ENSORLG00000029003	21.9148	11.4035	0.520356	co-expressed	26.3738	14.7686	0.559973	co-expressed
472	ENSORLG00000024388	ENSORLG00000001056	8.42197	7.99931	0.949815	co-expressed	14.7965	6.2365	0.421486	co-expressed
474	ENSORLG00000001915	ENSORLG00000026037	5.82691	9.41749	1.61621	co-expressed	18.2693	5.49225	0.300628	co-expressed
475	ENSORLG00000001948	ENSORLG00000002021	19.4617	10.1976	0.523983	co-expressed	13.0258	10.205	0.783446	co-expressed
325	ENSORLG00000004568	ENSORLG00000004578	37.5092	543.577	14.4918	unidirectional-expressed	22.3104	440.213	19.7313	unidirectional-expressed
476	ENSORLG00000026365	ENSORLG00000003394	2.83903	8.60656	3.03152	co-expressed	2.55941	5.79679	2.26489	co-expressed
480	ENSORLG00000005067	ENSORLG00000005098	16.5922	7.83097	0.471968	co-expressed	18.2701	6.26144	0.342715	co-expressed
483	ENSORLG00000005960	ENSORLG00000005963	6.51276	13.1263	2.01547	co-expressed	5.28026	1.86622	0.353433	co-expressed
484	ENSORLG00000006662	ENSORLG00000027659	1.5472	1.34428	0.868847	co-expressed	5.29936	3.9581	0.7469	co-expressed
486	ENSORLG00000030402	ENSORLG00000007957	5.1828	17.9579	3.4649	co-expressed	4.71494	9.44457	2.00312	co-expressed
331	ENSORLG00000025745	ENSORLG00000005267	0.022009	0	0	co-silent	0.0555567	0	0	co-silent
487	ENSORLG00000008009	ENSORLG00000026217	18.9687	17.7252	0.934445	co-expressed	15.7309	7.88268	0.501096	co-expressed
493	ENSORLG00000025125	ENSORLG00000010632	24.8788	11.224	0.451149	co-expressed	30.4501	8.69539	0.285562	co-expressed
334	ENSORLG00000007092	ENSORLG00000007100	35.0871	0.0295057	0.000840927	unidirectional-expressed	12.0916	0.422959	0.0349795	unidirectional-expressed
494	ENSORLG00000010919	ENSORLG00000028872	17.3248	4.65656	0.26878	co-expressed	9.01202	6.07734	0.674359	co-expressed
336	ENSORLG00000007797	ENSORLG00000007808	25.4285	0.0195297	0.000768022	unidirectional-expressed	16.2458	0.145819	0.00897575	unidirectional-expressed
337	ENSORLG00000008207	ENSORLG00000026660	39.0239	4.93406	0.126437	unidirectional-expressed	16.7071	2.90781	0.174046	unidirectional-expressed
338	ENSORLG00000008607	ENSORLG00000008623	1.76143	28.6769	16.2805	unidirectional-expressed	1.78469	6.28044	3.51908	co-expressed
339	ENSORLG00000008704	ENSORLG00000008722	0.596408	32.0339	53.7114	unidirectional-expressed	0.04161	17.3684	417.409	unidirectional-expressed
495	ENSORLG00000010989	ENSORLG00000011006	9.08307	23.012	2.5335	co-expressed	7.04582	15.5931	2.21309	co-expressed
496	ENSORLG00000011539	ENSORLG00000011563	33.3428	11.4264	0.342693	co-expressed	29.6949	16.3676	0.551192	co-expressed
342	ENSORLG00000009274	ENSORLG00000009312	3.4938	24.6809	7.0642	unidirectional-expressed	0.472008	7.65519	16.2184	unidirectional-expressed
343	ENSORLG00000009343	ENSORLG00000009375	0.138018	6.19217	44.8649	unidirectional-expressed	40.2552	12.2199	0.303562	co-expressed
344	ENSORLG00000009573	ENSORLG00000009580	19.4443	0.074541	0.00383357	unidirectional-expressed	7.55935	0.432602	0.0572273	unidirectional-expressed
497	ENSORLG00000011852	ENSORLG00000011880	7.93372	25.3023	3.18921	co-expressed	3.38484	6.01382	1.77669	co-expressed
346	ENSORLG00000009696	ENSORLG00000009729	38.0727	1.00647	0.0264354	unidirectional-expressed	9.45575	0.795438	0.0841222	unidirectional-expressed
498	ENSORLG00000012261	ENSORLG00000012290	22.5039	17.2775	0.767755	co-expressed	16.0838	9.18415	0.571019	co-expressed
348	ENSORLG00000023077	ENSORLG00000025939	1.19432	7.96573	6.66969	unidirectional-expressed	6.75668	5.31236	0.786239	co-expressed
349	ENSORLG00000029272	ENSORLG00000010415	0.0790453	30.5794	386.859	unidirectional-expressed	1.14431	22.4899	19.6537	unidirectional-expressed
350	ENSORLG00000011076	ENSORLG00000011147	0.08462	0.0462367	0.546404	co-silent	0.0996313	0.356383	3.57701	co-silent
351	ENSORLG00000011451	ENSORLG00000011461	0.186938	0.00629533	0.0336761	co-silent	0.101085	0.029273	0.289587	co-silent
502	ENSORLG00000013555	ENSORLG00000013577	6.53572	10.853	1.66057	co-expressed	5.97583	8.11454	1.35789	co-expressed
353	ENSORLG00000011587	ENSORLG00000011625	12.4888	70.8932	5.67653	unidirectional-expressed	18.0436	81.5427	4.5192	unidirectional-expressed
505	ENSORLG00000030150	ENSORLG00000019795	9.92222	25.959	2.61625	co-expressed	8.8372	15.4582	1.74922	co-expressed
507	ENSORLG00000000867	ENSORLG00000000883	6.30415	17.0512	2.70476	co-expressed	10.1468	36.2494	3.57248	co-expressed
356	ENSORLG00000028511	ENSORLG00000013809	16.0146	104.014	6.49496	unidirectional-expressed	8.66424	94.9819	10.9625	unidirectional-expressed
514	ENSORLG00000003975	ENSORLG00000003980	30.0856	26.4761	0.880026	co-expressed	26.2979	29.9867	1.14027	co-expressed
358	ENSORLG00000028033	ENSORLG00000014127	35.803	5.59167	0.156179	unidirectional-expressed	46.7862	5.5418	0.118449	unidirectional-expressed
359	ENSORLG00000014315	ENSORLG00000028787	10.5961	1.55857	0.14709	unidirectional-expressed	7.15583	0.68989	0.0964095	unidirectional-expressed
518	ENSORLG00000005364	ENSORLG00000005443	9.4556	23.9488	2.53277	co-expressed	17.4259	29.5278	1.69447	co-expressed
519	ENSORLG00000005895	ENSORLG00000005913	15.3626	5.62232	0.365974	co-expressed	5.58502	2.97503	0.532681	co-expressed
521	ENSORLG00000007027	ENSORLG00000007033	37.0189	37.0372	1.00049	co-expressed	16.7463	14.5668	0.869849	co-expressed
522	ENSORLG00000007166	ENSORLG00000007173	4.61194	8.17223	1.77197	co-expressed	15.0493	3.88675	0.258268	co-expressed
524	ENSORLG00000007255	ENSORLG00000007264	4.9146	10.8067	2.19889	co-expressed	7.75076	15.0748	1.94495	co-expressed
365	ENSORLG00000017341	ENSORLG00000017356	73.8012	2.05669	0.027868	unidirectional-expressed	68.1011	0.912898	0.013405	unidirectional-expressed
366	ENSORLG00000017378	ENSORLG00000017392	24.0187	1.62588	0.0676923	unidirectional-expressed	7.8917	0.34134	0.043253	unidirectional-expressed
525	ENSORLG00000007443	ENSORLG00000007468	22.2539	21.6188	0.97146	co-expressed	10.1704	3.43888	0.338125	co-expressed
368	ENSORLG00000019850	ENSORLG00000023650	18.6268	4.63351	0.248755	unidirectional-expressed	0.721058	3.68936	5.11659	unidirectional-expressed
369	ENSORLG00000028379	ENSORLG00000024700	24.073	108.568	4.50996	unidirectional-expressed	5.94009	369.091	62.1357	unidirectional-expressed
370	ENSORLG00000000265	ENSORLG00000000288	13.2495	1.31637	0.0993524	unidirectional-expressed	21.6572	0.69273	0.0319862	unidirectional-expressed
371	ENSORLG00000000346	ENSORLG00000000353	12.6565	0.235347	0.018595	unidirectional-expressed	11.3748	0.479714	0.0421734	unidirectional-expressed
372	ENSORLG00000000733	ENSORLG00000000741	2.03754	0.143491	0.0704238	unidirectional-expressed	2.72703	0.765253	0.280618	co-expressed
373	ENSORLG00000000805	ENSORLG00000000816	11.544	2.06556	0.178929	unidirectional-expressed	8.34016	2.29927	0.275687	co-expressed
374	ENSORLG00000000944	ENSORLG00000000953	0.553305	14.6518	26.4805	unidirectional-expressed	1.40449	14.449	10.2877	unidirectional-expressed
527	ENSORLG00000025372	ENSORLG00000008131	30.6606	37.7243	1.23038	co-expressed	15.7117	20.1601	1.28313	co-expressed
376	ENSORLG00000002217	ENSORLG00000002265	4.99556	26.2409	5.25285	unidirectional-expressed	7.51572	49.9124	6.64106	unidirectional-expressed
377	ENSORLG00000002493	ENSORLG00000002502	10.0864	1.66665	0.165237	unidirectional-expressed	5.70322	46.0261	8.07019	unidirectional-expressed
532	ENSORLG00000009454	ENSORLG00000009465	24.377	8.2191	0.337167	co-expressed	8.99161	6.93425	0.771191	co-expressed
379	ENSORLG00000002965	ENSORLG00000002982	44.4092	6.8945	0.155249	unidirectional-expressed	23.3477	5.08056	0.217605	unidirectional-expressed
380	ENSORLG00000003551	ENSORLG00000022815	23.0554	0.012957	0.000561993	unidirectional-expressed	15.1808	0.119439	0.00786775	unidirectional-expressed
381	ENSORLG00000026860	ENSORLG00000024964	29.4216	2.4154	0.082096	unidirectional-expressed	11.5849	1.19568	0.103211	unidirectional-expressed
382	ENSORLG00000004076	ENSORLG00000004169	29.1902	5.88765	0.2017	unidirectional-expressed	96.0196	10.9347	0.11388	unidirectional-expressed
534	ENSORLG00000009962	ENSORLG00000009966	7.12455	3.88098	0.544733	co-expressed	13.2074	6.96206	0.527135	co-expressed
384	ENSORLG00000004659	ENSORLG00000028738	0.0814463	0.686991	8.43489	co-silent	0.0464953	0.112399	2.41743	co-silent
535	ENSORLG00000010417	ENSORLG00000010443	68.9943	48.7141	0.70606	co-expressed	47.0689	15.7167	0.333909	co-expressed
537	ENSORLG00000011372	ENSORLG00000011379	3.01331	2.02236	0.671141	co-expressed	1.11413	0.399338	0.358431	co-expressed
387	ENSORLG00000023134	ENSORLG00000005499	5.79396	1.23924	0.213886	unidirectional-expressed	0.093887	0.709849	7.56068	co-silent
388	ENSORLG00000005990	ENSORLG00000028079	20.1303	0	0	unidirectional-expressed	16.2582	0	0	unidirectional-expressed
543	ENSORLG00000015130	ENSORLG00000030123	13.904	8.01431	0.576403	co-expressed	6.14523	5.61672	0.913996	co-expressed
544	ENSORLG00000015153	ENSORLG00000015175	5.38109	13.5763	2.52297	co-expressed	13.9143	17.406	1.25094	co-expressed
391	ENSORLG00000006588	ENSORLG00000026857	23.7956	4.38814	0.18441	unidirectional-expressed	24.7394	2.71171	0.109611	unidirectional-expressed
545	ENSORLG00000018273	ENSORLG00000018278	80.3137	33.5957	0.418307	co-expressed	12.6749	5.43151	0.428525	co-expressed
393	ENSORLG00000007030	ENSORLG00000007059	1.25901	8.79227	6.98347	unidirectional-expressed	12.0286	18.1313	1.50735	co-expressed
394	ENSORLG00000007323	ENSORLG00000007336	1.08382	0	0	unidirectional-expressed	6.51596	0	0	unidirectional-expressed
395	ENSORLG00000007414	ENSORLG00000007420	10.1279	2.14057	0.211354	unidirectional-expressed	5.0514	2.62798	0.520248	co-expressed
547	ENSORLG00000020380	ENSORLG00000020377	30.3346	24.4012	0.804402	co-expressed	21.2568	5.7002	0.268158	co-expressed
549	ENSORLG00000028892	ENSORLG00000030352	1.46427	0.765804	0.522993	co-expressed	2.80508	1.40269	0.500053	co-expressed
398	ENSORLG00000021971	ENSORLG00000008318	5.04776	48.2816	9.56496	unidirectional-expressed	2.64525	15.4906	5.85602	unidirectional-expressed
550	ENSORLG00000000651	ENSORLG00000000679	3.7489	3.4905	0.931073	co-expressed	4.24027	5.92539	1.39741	co-expressed
400	ENSORLG00000009841	ENSORLG00000009844	65.7244	4.26998	0.064968	unidirectional-expressed	18.677	1.29273	0.0692149	unidirectional-expressed
551	ENSORLG00000028825	ENSORLG00000000709	14.4856	24.2557	1.67447	co-expressed	14.1114	14.3721	1.01848	co-expressed
402	ENSORLG00000010486	ENSORLG00000010497	3.06153	143.096	46.74	unidirectional-expressed	7.1023	14.5726	2.05182	co-expressed
553	ENSORLG00000024529	ENSORLG00000001427	23.9351	11.1779	0.467009	co-expressed	18.6007	27.989	1.50473	co-expressed
404	ENSORLG00000010552	ENSORLG00000027681	60.26	7.16117	0.118838	unidirectional-expressed	36.7374	79.9251	2.17558	co-expressed
405	ENSORLG00000010800	ENSORLG00000010809	61.0184	6.74754	0.110582	unidirectional-expressed	5.00453	2.98291	0.596042	co-expressed
406	ENSORLG00000011059	ENSORLG00000011070	0.738524	96.3068	130.404	unidirectional-expressed	0.637883	48.2324	75.6131	unidirectional-expressed
557	ENSORLG00000004165	ENSORLG00000004175	21.4277	24.1704	1.128	co-expressed	8.50906	14.3248	1.68348	co-expressed
408	ENSORLG00000025292	ENSORLG00000026239	0.340954	0	0	co-silent	0.13899	0	0	co-silent
565	ENSORLG00000006507	ENSORLG00000006536	6.7747	15.7507	2.32493	co-expressed	4.82958	10.5672	2.18801	co-expressed
567	ENSORLG00000007025	ENSORLG00000007052	9.25824	13.5552	1.46412	co-expressed	4.7647	7.3492	1.54243	co-expressed
571	ENSORLG00000008723	ENSORLG00000023288	4.97792	12.7085	2.55298	co-expressed	1.63972	2.70193	1.6478	co-expressed
412	ENSORLG00000013050	ENSORLG00000028856	40.2731	2.1534	0.0534699	unidirectional-expressed	29.2032	4.54312	0.155569	unidirectional-expressed
413	ENSORLG00000013085	ENSORLG00000013128	20.6253	1.36365	0.0661154	unidirectional-expressed	22.8239	1.44018	0.0630998	unidirectional-expressed
576	ENSORLG00000010127	ENSORLG00000027643	31.0854	58.0131	1.86625	co-expressed	20.8709	20.12	0.964021	co-expressed
415	ENSORLG00000013760	ENSORLG00000013807	1.17574	18.3992	15.649	unidirectional-expressed	0.463227	3.10868	6.71092	unidirectional-expressed
588	ENSORLG00000001622	ENSORLG00000001645	50.9756	17.9022	0.351192	co-expressed	26.0521	29.1709	1.11971	co-expressed
590	ENSORLG00000002356	ENSORLG00000025671	37.3174	21.8561	0.58568	co-expressed	15.4397	28.6484	1.85551	co-expressed
418	ENSORLG00000015061	ENSORLG00000015107	23.8385	3.21829	0.135004	unidirectional-expressed	9.46172	2.25758	0.238601	unidirectional-expressed
593	ENSORLG00000003058	ENSORLG00000003098	24.9949	14.1892	0.567683	co-expressed	12.5122	35.1914	2.81256	co-expressed
594	ENSORLG00000003368	ENSORLG00000003385	5.90804	10.7706	1.82304	co-expressed	22.5416	6.38011	0.283037	co-expressed
595	ENSORLG00000003991	ENSORLG00000004025	29.5772	23.9004	0.808068	co-expressed	11.3075	20.2667	1.79232	co-expressed
422	ENSORLG00000024606	ENSORLG00000029822	8.77643	0.241934	0.0275663	unidirectional-expressed	5.04885	0.33362	0.0660784	unidirectional-expressed
596	ENSORLG00000025784	ENSORLG00000004320	3.31895	3.29791	0.993662	co-expressed	8.42963	23.0941	2.73964	co-expressed
597	ENSORLG00000004700	ENSORLG00000004718	5.11286	1.37506	0.268941	co-expressed	10.0435	3.53695	0.352165	co-expressed
604	ENSORLG00000007506	ENSORLG00000007523	7.93356	18.32	2.30918	co-expressed	16.3237	7.20262	0.441236	co-expressed
426	ENSORLG00000020186	ENSORLG00000030394	11.3679	0.70797	0.062278	unidirectional-expressed	11.6478	0.635282	0.0545412	unidirectional-expressed
427	ENSORLG00000020494	ENSORLG00000020498	29.8729	6.21392	0.208012	unidirectional-expressed	7.58009	5.532	0.729807	co-expressed
606	ENSORLG00000007732	ENSORLG00000007756	22.8498	29.6038	1.29558	co-expressed	11.3199	13.4701	1.18995	co-expressed
429	ENSORLG00000020604	ENSORLG00000020605	0.575498	28.709	49.8855	unidirectional-expressed	1.20154	29.1983	24.3008	unidirectional-expressed
609	ENSORLG00000009187	ENSORLG00000009227	21.0593	58.1174	2.75971	co-expressed	18.1239	22.9938	1.2687	co-expressed
610	ENSORLG00000009451	ENSORLG00000009483	6.17457	8.71985	1.41222	co-expressed	10.6376	9.81861	0.923009	co-expressed
613	ENSORLG00000011314	ENSORLG00000011316	33.3432	21.7754	0.653068	co-expressed	19.5399	5.98722	0.306409	co-expressed
615	ENSORLG00000011611	ENSORLG00000011663	4.08283	9.35257	2.29071	co-expressed	5.2465	5.76575	1.09897	co-expressed
434	ENSORLG00000025396	ENSORLG00000028426	0.28728	0.00819467	0.028525	co-silent	0.146982	0.135809	0.923982	co-silent
435	ENSORLG00000000997	ENSORLG00000001012	7.69931	183.443	23.8259	unidirectional-expressed	39.8635	122.627	3.07617	co-expressed
617	ENSORLG00000012550	ENSORLG00000022617	10.3837	5.05751	0.487063	co-expressed	9.16086	4.1269	0.450493	co-expressed
618	ENSORLG00000013551	ENSORLG00000027857	4.91565	8.9954	1.82995	co-expressed	4.11184	8.38298	2.03874	co-expressed
621	ENSORLG00000014405	ENSORLG00000014432	23.9862	12.1767	0.507656	co-expressed	27.4004	23.5308	0.858778	co-expressed
439	ENSORLG00000001311	ENSORLG00000001343	6.25804	72.8363	11.6388	unidirectional-expressed	7.43788	41.869	5.62916	unidirectional-expressed
623	ENSORLG00000023771	ENSORLG00000022756	5.79569	3.88632	0.670554	co-expressed	6.2634	6.21032	0.991525	co-expressed
626	ENSORLG00000023830	ENSORLG00000015422	1.54687	3.40257	2.19965	co-expressed	7.32003	3.79458	0.518383	co-expressed
627	ENSORLG00000024667	ENSORLG00000022618	17.1227	7.67923	0.448483	co-expressed	5.51398	10.9411	1.98425	co-expressed
635	ENSORLG00000002865	ENSORLG00000024716	10.6639	8.77414	0.822789	co-expressed	18.5442	15.8074	0.852415	co-expressed
444	ENSORLG00000003154	ENSORLG00000003159	9.17904	58.5724	6.3811	unidirectional-expressed	16.5572	8.99951	0.543542	co-expressed
445	ENSORLG00000023872	ENSORLG00000025085	1.27355	0.272262	0.213783	unidirectional-expressed	1.80233	0.650503	0.360923	co-expressed
446	ENSORLG00000003532	ENSORLG00000022822	40.517	0.0256893	0.000634038	unidirectional-expressed	30.2797	0.0613627	0.00202653	unidirectional-expressed
638	ENSORLG00000029257	ENSORLG00000004458	7.08859	2.80274	0.395388	co-expressed	3.3484	2.56894	0.767214	co-expressed
448	ENSORLG00000003749	ENSORLG00000003821	4.72077	0	0	unidirectional-expressed	13.2704	0.16915	0.0127464	unidirectional-expressed
449	ENSORLG00000030421	ENSORLG00000024232	0.722565	18.7164	25.9027	unidirectional-expressed	0.293434	25.255	86.0671	unidirectional-expressed
450	ENSORLG00000005768	ENSORLG00000005782	0.108177	22.7586	210.383	unidirectional-expressed	0.0272483	10.1705	373.254	unidirectional-expressed
643	ENSORLG00000004937	ENSORLG00000004953	7.29934	16.0897	2.20427	co-expressed	6.82756	22.1324	3.24162	co-expressed
452	ENSORLG00000006152	ENSORLG00000006161	0.0745797	0.115249	1.54532	co-silent	0.497614	1.28956	2.59149	co-expressed
645	ENSORLG00000021809	ENSORLG00000005437	9.58512	20.5402	2.14293	co-expressed	11.7994	13.8124	1.1706	co-expressed
454	ENSORLG00000006352	ENSORLG00000006376	3.10981	29.0385	9.33773	unidirectional-expressed	82.5094	11.9751	0.145136	unidirectional-expressed
455	ENSORLG00000006647	ENSORLG00000006666	3.8909	15.9117	4.08948	unidirectional-expressed	7.21151	5.93713	0.823284	co-expressed
456	ENSORLG00000024375	ENSORLG00000007117	3.0944	40.3667	13.0451	unidirectional-expressed	5.93523	29.4989	4.97014	unidirectional-expressed
457	ENSORLG00000007374	ENSORLG00000007398	382.437	6.38216	0.0166882	unidirectional-expressed	432.809	11.3592	0.0262454	unidirectional-expressed
646	ENSORLG00000005460	ENSORLG00000005484	13.0919	5.69006	0.434626	co-expressed	12.4114	14.7272	1.18659	co-expressed
647	ENSORLG00000005635	ENSORLG00000005647	6.87932	12.0975	1.75853	co-expressed	6.00528	11.0056	1.83266	co-expressed
652	ENSORLG00000007230	ENSORLG00000007284	26.172	34.2648	1.30922	co-expressed	32.1985	33.4195	1.03792	co-expressed
656	ENSORLG00000026116	ENSORLG00000008594	22.84	11.3671	0.497683	co-expressed	6.34041	8.4092	1.32629	co-expressed
462	ENSORLG00000009324	ENSORLG00000009353	21.0104	3.81205	0.181436	unidirectional-expressed	43.9851	10.1259	0.230211	unidirectional-expressed
463	ENSORLG00000026768	ENSORLG00000029285	0.246896	2.00087	8.1041	unidirectional-expressed	0.0652427	0.983606	15.0761	co-silent
666	ENSORLG00000011923	ENSORLG00000025746	31.4702	10.2746	0.326487	co-expressed	27.6119	8.4892	0.307447	co-expressed
465	ENSORLG00000022423	ENSORLG00000025296	39.2938	6.91336	0.17594	unidirectional-expressed	101.955	13.4702	0.132119	unidirectional-expressed
669	ENSORLG00000026106	ENSORLG00000012207	4.34941	4.44861	1.02281	co-expressed	12.4808	4.53236	0.363147	co-expressed
670	ENSORLG00000012398	ENSORLG00000028418	13.021	6.01148	0.461675	co-expressed	11.8559	5.98783	0.50505	co-expressed
675	ENSORLG00000029085	ENSORLG00000013906	9.74678	19.3301	1.98323	co-expressed	11.0005	13.2795	1.20717	co-expressed
681	ENSORLG00000023224	ENSORLG00000020732	8.44016	3.84792	0.455906	co-expressed	11.081	8.53598	0.770322	co-expressed
470	ENSORLG00000028427	ENSORLG00000020414	1.40108	0.282428	0.201579	unidirectional-expressed	2.35687	1.67459	0.710516	co-expressed
683	ENSORLG00000002839	ENSORLG00000022285	7.8331	2.78954	0.356122	co-expressed	1.95624	2.0594	1.05274	co-expressed
695	ENSORLG00000008103	ENSORLG00000008108	13.6843	9.45586	0.691002	co-expressed	10.0911	2.74469	0.27199	co-expressed
473	ENSORLG00000001105	ENSORLG00000001113	15.1147	284.356	18.8133	unidirectional-expressed	31.9599	427.654	13.3809	unidirectional-expressed
697	ENSORLG00000008717	ENSORLG00000021833	43.4765	23.1864	0.533308	co-expressed	34.8601	20.7349	0.594803	co-expressed
698	ENSORLG00000008774	ENSORLG00000008786	14.5644	7.271	0.49923	co-expressed	7.00819	11.2506	1.60535	co-expressed
704	ENSORLG00000023477	ENSORLG00000009461	6.619	6.64027	1.00321	co-expressed	4.09347	2.6172	0.63936	co-expressed
477	ENSORLG00000003759	ENSORLG00000003774	11.7709	2.0711	0.175951	unidirectional-expressed	15.6046	2.43753	0.156205	unidirectional-expressed
478	ENSORLG00000004460	ENSORLG00000004516	5.23342	0.516424	0.0986781	unidirectional-expressed	5.36062	13.6202	2.54079	co-expressed
479	ENSORLG00000004727	ENSORLG00000004737	15.185	0.163009	0.0107348	unidirectional-expressed	1.16564	0.023306	0.0199942	unidirectional-expressed
706	ENSORLG00000010107	ENSORLG00000010133	24.6581	8.98568	0.36441	co-expressed	12.6665	8.00819	0.632232	co-expressed
710	ENSORLG00000011601	ENSORLG00000011616	19.7602	10.1754	0.514945	co-expressed	7.74168	9.99645	1.29125	co-expressed
711	ENSORLG00000012146	ENSORLG00000012153	38.8024	66.0568	1.70239	co-expressed	14.9628	13.6758	0.913985	co-expressed
718	ENSORLG00000023253	ENSORLG00000015681	10.5043	11.6113	1.10539	co-expressed	19.5447	14.4959	0.741678	co-expressed
730	ENSORLG00000004365	ENSORLG00000004372	17.8615	32.773	1.83484	co-expressed	5.40466	5.09521	0.942743	co-expressed
485	ENSORLG00000007724	ENSORLG00000007744	6.55553	39.6351	6.04606	unidirectional-expressed	35.8753	7.45895	0.207913	unidirectional-expressed
731	ENSORLG00000004645	ENSORLG00000004683	23.8103	6.51211	0.2735	co-expressed	7.43674	3.98017	0.535203	co-expressed
734	ENSORLG00000004994	ENSORLG00000005042	7.33843	17.4102	2.37247	co-expressed	8.78421	12.3472	1.40561	co-expressed
488	ENSORLG00000023087	ENSORLG00000008122	35.7376	2.74232	0.076735	unidirectional-expressed	20.478	7.15235	0.349269	co-expressed
489	ENSORLG00000025068	ENSORLG00000008397	0.016784	17.4289	1038.42	unidirectional-expressed	0.0226383	13.1776	582.091	unidirectional-expressed
490	ENSORLG00000008647	ENSORLG00000008653	20.7623	4.48947	0.216232	unidirectional-expressed	5.56836	1.77003	0.317873	co-expressed
491	ENSORLG00000009748	ENSORLG00000009754	63.807	13.4104	0.210172	unidirectional-expressed	97.7832	13.0913	0.13388	unidirectional-expressed
492	ENSORLG00000009883	ENSORLG00000009938	2.47579	20.9623	8.46691	unidirectional-expressed	1.54392	84.8766	54.9745	unidirectional-expressed
735	ENSORLG00000005249	ENSORLG00000029846	107.462	133.798	1.24507	co-expressed	96.4847	225.349	2.33559	co-expressed
738	ENSORLG00000025938	ENSORLG00000025798	3.62725	2.11267	0.582443	co-expressed	1.77416	2.18773	1.2331	co-expressed
739	ENSORLG00000008545	ENSORLG00000008554	17.3316	22.3626	1.29028	co-expressed	3.77469	14.6651	3.88513	co-expressed
746	ENSORLG00000010584	ENSORLG00000010592	12.1625	32.0955	2.6389	co-expressed	8.57615	12.8885	1.50283	co-expressed
748	ENSORLG00000012188	ENSORLG00000022949	18.7572	5.23479	0.279081	co-expressed	11.1781	6.94479	0.621287	co-expressed
749	ENSORLG00000012609	ENSORLG00000012612	27.3766	18.5846	0.678851	co-expressed	10.2327	9.85611	0.963197	co-expressed
499	ENSORLG00000012684	ENSORLG00000012689	0.87746	7.17301	8.17474	unidirectional-expressed	1.12354	4.24564	3.77882	co-expressed
500	ENSORLG00000012815	ENSORLG00000012846	53.7268	6.14589	0.114392	unidirectional-expressed	5.66464	4.20114	0.741643	co-expressed
501	ENSORLG00000012852	ENSORLG00000012834	16.9357	386.18	22.8027	unidirectional-expressed	66.2764	153.134	2.31054	co-expressed
750	ENSORLG00000013328	ENSORLG00000013362	8.45305	13.9784	1.65365	co-expressed	6.19807	7.69559	1.24161	co-expressed
503	ENSORLG00000014218	ENSORLG00000014234	4.18746	18.2109	4.3489	unidirectional-expressed	47.8292	23.0673	0.482285	co-expressed
751	ENSORLG00000014970	ENSORLG00000014979	22.2623	26.5705	1.19352	co-expressed	16.3435	7.68355	0.47013	co-expressed
752	ENSORLG00000015301	ENSORLG00000015314	60.0843	28.4678	0.473798	co-expressed	66.0274	67.4869	1.02211	co-expressed
506	ENSORLG00000000364	ENSORLG00000023258	0.456185	0	0	co-silent	0.69498	0	0	co-silent
757	ENSORLG00000016977	ENSORLG00000027101	29.0503	35.7336	1.23006	co-expressed	31.6585	50.8933	1.60757	co-expressed
508	ENSORLG00000001434	ENSORLG00000029504	21.3839	0.108217	0.00506067	unidirectional-expressed	4.316	1.74472	0.404245	co-expressed
509	ENSORLG00000001495	ENSORLG00000029471	51.5807	6.5941	0.127841	unidirectional-expressed	31.8633	38.4022	1.20522	co-expressed
760	ENSORLG00000017547	ENSORLG00000017550	5.64761	5.36429	0.949834	co-expressed	5.29041	6.7378	1.27359	co-expressed
511	ENSORLG00000001991	ENSORLG00000002002	3.60076	20.6718	5.74094	unidirectional-expressed	8.07714	23.44	2.90201	co-expressed
512	ENSORLG00000002770	ENSORLG00000002822	10.6543	0.521283	0.0489272	unidirectional-expressed	0.867806	1.61804	1.86452	co-expressed
513	ENSORLG00000003360	ENSORLG00000003379	5.47001	63.9788	11.6963	unidirectional-expressed	3.28624	52.3806	15.9394	unidirectional-expressed
761	ENSORLG00000017602	ENSORLG00000017605	2.66324	2.44061	0.916405	co-expressed	3.74562	1.41237	0.377073	co-expressed
515	ENSORLG00000024862	ENSORLG00000004862	0.462997	0.066165	0.142906	co-silent	0.165203	0.00899	0.054418	co-silent
516	ENSORLG00000005108	ENSORLG00000005113	92.3642	0.351062	0.00380084	unidirectional-expressed	90.7048	0.156511	0.0017255	unidirectional-expressed
517	ENSORLG00000005294	ENSORLG00000005306	23.7023	0.018833	0.000794563	unidirectional-expressed	32.9774	0.0953063	0.00289005	unidirectional-expressed
762	ENSORLG00000017726	ENSORLG00000017728	5.983	2.55649	0.427291	co-expressed	26.0428	33.4942	1.28612	co-expressed
768	ENSORLG00000002856	ENSORLG00000002875	12.6313	25.3445	2.00648	co-expressed	20.0006	68.3185	3.41581	co-expressed
770	ENSORLG00000027095	ENSORLG00000022387	16.8966	9.68477	0.573179	co-expressed	18.7013	16.2207	0.867355	co-expressed
776	ENSORLG00000005756	ENSORLG00000005819	11.5579	42.6632	3.69125	co-expressed	20.306	37.7561	1.85935	co-expressed
780	ENSORLG00000029529	ENSORLG00000022608	9.1645	3.98599	0.434938	co-expressed	1.85735	2.40022	1.29228	co-expressed
523	ENSORLG00000007186	ENSORLG00000023521	2.21888	20.8075	9.37747	unidirectional-expressed	1.17825	21.9608	18.6385	unidirectional-expressed
782	ENSORLG00000007754	ENSORLG00000007772	6.44937	24.5974	3.81392	co-expressed	7.90901	2.55625	0.323208	co-expressed
786	ENSORLG00000011655	ENSORLG00000011682	12.758	36.2214	2.83912	co-expressed	14.6666	33.9339	2.31369	co-expressed
526	ENSORLG00000007495	ENSORLG00000007502	17.7544	281.077	15.8314	unidirectional-expressed	5.09152	232.902	45.7432	unidirectional-expressed
789	ENSORLG00000023284	ENSORLG00000020711	11.6268	34.4392	2.96205	co-expressed	5.25061	11.1476	2.1231	co-expressed
528	ENSORLG00000008435	ENSORLG00000027344	4.15121	0.12663	0.0305045	unidirectional-expressed	5.24657	0.497658	0.094854	unidirectional-expressed
529	ENSORLG00000008472	ENSORLG00000008483	24.6481	0.00135333	5.49061e-05	unidirectional-expressed	10.5069	0.899933	0.0856517	unidirectional-expressed
530	ENSORLG00000008491	ENSORLG00000008562	8.66769	1.99777	0.230485	unidirectional-expressed	54.9138	4.60947	0.0839401	unidirectional-expressed
531	ENSORLG00000009417	ENSORLG00000009447	5.23246	26.5767	5.07919	unidirectional-expressed	8.05563	16.1484	2.00462	co-expressed
792	ENSORLG00000028552	ENSORLG00000020420	5.05714	17.3506	3.43091	co-expressed	5.26318	7.51308	1.42748	co-expressed
533	ENSORLG00000009940	ENSORLG00000009943	35.1647	2.18746	0.0622063	unidirectional-expressed	28.3165	29.1276	1.02864	co-expressed
793	ENSORLG00000027548	ENSORLG00000019153	6.32604	8.27914	1.30874	co-expressed	1.87631	3.89258	2.0746	co-expressed
794	ENSORLG00000023838	ENSORLG00000023417	2.20427	8.41689	3.81844	co-expressed	3.88322	2.1424	0.551709	co-expressed
795	ENSORLG00000020350	ENSORLG00000020332	13.4106	24.4044	1.81978	co-expressed	12.7908	12.43	0.971785	co-expressed
799	ENSORLG00000002785	ENSORLG00000002794	32.5477	17.313	0.531927	co-expressed	16.3066	18.8645	1.15686	co-expressed
538	ENSORLG00000011427	ENSORLG00000011465	6.4212	0.238243	0.0371026	unidirectional-expressed	3.9312	0.453884	0.115457	unidirectional-expressed
539	ENSORLG00000011902	ENSORLG00000011924	16.5584	3.08198	0.186128	unidirectional-expressed	8.89925	3.74154	0.420433	co-expressed
540	ENSORLG00000012631	ENSORLG00000012647	10.5814	2.34268	0.221396	unidirectional-expressed	4.15258	0.057471	0.0138398	unidirectional-expressed
541	ENSORLG00000029843	ENSORLG00000026325	1.98871	8.33972	4.19354	unidirectional-expressed	4.26313	14.0403	3.29341	co-expressed
542	ENSORLG00000014935	ENSORLG00000014951	35.9202	0.142019	0.00395375	unidirectional-expressed	17.2807	24.8438	1.43766	co-expressed
801	ENSORLG00000003188	ENSORLG00000003200	23.6746	21.0431	0.888847	co-expressed	16.2972	18.5601	1.13886	co-expressed
804	ENSORLG00000029169	ENSORLG00000027971	4.42124	10.4366	2.36056	co-expressed	2.45134	5.14063	2.09707	co-expressed
805	ENSORLG00000003834	ENSORLG00000003858	14.455	28.8342	1.99475	co-expressed	23.7914	56.3231	2.36738	co-expressed
546	ENSORLG00000028440	ENSORLG00000022039	12.2284	1.58399	0.129533	unidirectional-expressed	3.95739	0.804337	0.203249	unidirectional-expressed
806	ENSORLG00000022752	ENSORLG00000004096	5.22127	9.51279	1.82193	co-expressed	2.74539	9.73366	3.54546	co-expressed
808	ENSORLG00000004585	ENSORLG00000004597	31.5363	12.5045	0.396513	co-expressed	14.7437	11.3551	0.770165	co-expressed
809	ENSORLG00000026812	ENSORLG00000004787	6.73643	15.4531	2.29396	co-expressed	3.5158	10.3523	2.94451	co-expressed
811	ENSORLG00000005741	ENSORLG00000030015	11.8202	24.5336	2.07556	co-expressed	21.1241	24.5682	1.16304	co-expressed
815	ENSORLG00000006556	ENSORLG00000006580	6.67692	2.14608	0.321418	co-expressed	4.02196	5.20439	1.29399	co-expressed
552	ENSORLG00000000990	ENSORLG00000000996	13.0676	77.0883	5.89921	unidirectional-expressed	3.32456	19.888	5.98216	unidirectional-expressed
816	ENSORLG00000006889	ENSORLG00000006904	5.7359	17.2817	3.0129	co-expressed	3.25205	8.81282	2.70993	co-expressed
820	ENSORLG00000007712	ENSORLG00000007723	20.6793	13.9741	0.675751	co-expressed	6.58171	8.01243	1.21738	co-expressed
555	ENSORLG00000003293	ENSORLG00000003334	8.26514	37.8478	4.5792	unidirectional-expressed	6.47672	5.4492	0.841352	co-expressed
556	ENSORLG00000004000	ENSORLG00000004017	0	0.00859167		co-silent	0.0209477	0	0	co-silent
824	ENSORLG00000008117	ENSORLG00000008132	7.41668	15.1357	2.04076	co-expressed	13.5202	19.5365	1.44499	co-expressed
558	ENSORLG00000004680	ENSORLG00000028441	62.5185	8.24618	0.1319	unidirectional-expressed	31.8443	1.44602	0.045409	unidirectional-expressed
827	ENSORLG00000009163	ENSORLG00000009165	9.95033	6.75775	0.679149	co-expressed	16.4239	11.8994	0.72452	co-expressed
560	ENSORLG00000005208	ENSORLG00000005216	48.7142	2.2456	0.0460975	unidirectional-expressed	12.8936	4.17929	0.324137	co-expressed
561	ENSORLG00000005489	ENSORLG00000026796	16.0777	0.617082	0.0383811	unidirectional-expressed	4.68405	4.80933	1.02675	co-expressed
[truncated: 502 more rows]

## Sheet: supplemental table 4
Supplemental Table 4 Expression Status of Divergent Gene Pairs in Medaka Liver (GSE252744)
[truncated: 1,070 more rows]

## Sheet: supplemental table 5
Supplemental Table 5 Summary of Expression Status of Divergent Gene Pairs in Different Tissues of Oryzias latipes
[truncated: 1,070 more rows]

[truncated: 4 more sheets: supplemental table 6, supplemental table 7, supplemental table 8, supplemental table 9]
